# Supplementary material for: Aberrant Expression of Long Non-coding RNAs in Exosomes in Follicle Fluid From PCOS Patients
Source: Front Genet. 2021 Feb 17;11:608178. doi: 10.3389/fgene.2020.608178 (PMC7925891; doi:10.3389/fgene.2020.608178)
Supplement: Supplementary file 2 [file Table_2.XLSX]

## Sheet: LncRNA_FPKM.diffExpr
LncRNA	FPKM.N1	FPKM.N2	FPKM.N3	FPKM.P1	FPKM.P2	FPKM.P3	fc	log2FC	pval	qval	regulation	classCode	cmp_ref	transcriptName	transcriptType	chromosome	start	end	strand	ref_gene_id	geneName	geneType	chromosome	start	end	strand	description
ENST00000558682.1	1.90277	1.91456	1.94439	0	0	0	0.342904	-1.54412	1.81101e-06	0.0791357	down	=	ENST00000558682.1	DHRS4L1-002	processed_transcript	chr14	24036477	24038054	+	ENSG00000225766.8	DHRS4L1	transcribed_unprocessed_pseudogene	chr14	24036453	24051028	+	-
ENST00000598319.5	0.089766	0.404372	0.242767	0.06671	1.02268	0	2.44113	1.28755	5.62322e-05	0.422494	up	=	ENST00000598319.5	FCGRT-007	nonsense_mediated_decay	chr19	49513404	49525263	+	ENSG00000104870.12	FCGRT	protein_coding	chr19	49506816	49526333	+	Fc fragment of IgG receptor and transporter [Source:HGNC Symbol;Acc:HGNC:3621]
ENST00000412122.2	3.19431	2.24723	2.57531	0.554536	0	0.653902	0.200531	-2.3181	5.66971e-05	0.422494	down	=	ENST00000412122.2	LINC00092-001	lincRNA	chr9	96019732	96021760	-	ENSG00000225194.2	LINC00092	lincRNA	chr9	96019732	96027965	-	-
ENST00000586193.5	3.77326	2.76599	2.95083	0.651654	0.000384	0.895076	0.168643	-2.56796	0.000107797	0.422494	down	=	ENST00000586193.5	TPM4-017	retained_intron	chr19	16088639	16093598	+	ENSG00000167460.14	TPM4	protein_coding	chr19	16067021	16103005	+	tropomyosin 4 [Source:HGNC Symbol;Acc:HGNC:12013]
ENST00000612409.1	1.12802	2.20115	1.49169	0.46302	2.95271	0.242805	2.95127	1.56134	0.000164298	0.422494	up	=	ENST00000612409.1	GGNBP1-005	processed_transcript	chr6	33540046	33584752	+	ENSG00000204188.7	GGNBP1	transcribed_unitary_pseudogene	chr6	33540046	33589026	+	-
ENST00000515128.1	1.25176	1.10236	1.10679	0.308189	0	0.357372	0.396075	-1.33616	0.00017587	0.422494	down	=	ENST00000515128.1	RP11-722M1.1-003	lincRNA	chr4	36548884	36582730	-	ENSG00000248215.5	RP11-722M1.1	lincRNA	chr4	36496537	36641900	-	-
ENST00000589783.1	2.70405	2.69593	2.69523	0.159125	0.097587	0.26426	0.280547	-1.83369	0.000187878	0.422494	down	=	ENST00000589783.1	CTD-3116E22.6-001	unprocessed_pseudogene	chr19	9724008	9725086	-	ENSG00000267490.1	CTD-3116E22.6	unprocessed_pseudogene	chr19	9724008	9725086	-	-
MSTRG.69513.1	3.22732	5.68167	4.5339	0.942277	4.42734	0.612957	2.01391	1.01	0.000200489	0.422494	up	u	-	-	-	chr13	113583232	113584392	+	-	-	-	-	-	-	-	-
ENST00000466057.1	0	0.224546	0.133484	0.200364	0.974063	0.05354	2.49381	1.31835	0.000204843	0.422494	up	=	ENST00000466057.1	PNISR-006	processed_transcript	chr6	99411791	99425258	-	ENSG00000132424.14	PNISR	protein_coding	chr6	99398051	99425331	-	PNN interacting serine and arginine rich protein [Source:HGNC Symbol;Acc:HGNC:21222]
ENST00000427491.1	2.37583	2.67641	2.63286	0	0	0	0.28938	-1.78896	0.00025203	0.422494	down	=	ENST00000427491.1	CBR3-AS1-003	antisense	chr21	36141396	36156306	-	ENSG00000236830.6	CBR3-AS1	processed_transcript	chr21	36131767	36175815	-	-
MSTRG.2160.1	19.7774	21.3899	22.176	0	0	0.207577	0.04348	-4.5235	0.000257045	0.422494	down	u	-	-	-	KQ983257.1	205599	207180	-	-	-	-	-	-	-	-	-
ENST00000575772.1	0.707034	1.28883	0.88919	0.389563	1.85601	0.231516	2.35233	1.23409	0.000267123	0.422494	up	=	ENST00000575772.1	CTD-2194A8.2-001	antisense	chr16	20441250	20447000	-	ENSG00000262995.1	CTD-2194A8.2	antisense	chr16	20440266	20447000	-	-
ENST00000429567.2	0	0.566324	0.331833	0.079077	2.45545	0	5.51834	2.46424	0.000270642	0.422494	up	=	ENST00000429567.2	RP11-470P21.2-001	antisense	chr9	69472466	69494513	+	ENSG00000229312.2	RP11-470P21.2	antisense	chr9	69472466	69494513	+	-
ENST00000569363.1	2.33349	1.65894	2.08943	0.536104	0	0.520344	0.253245	-1.98139	0.0002726	0.422494	down	=	ENST00000569363.1	SPG7-022	processed_transcript	chr16	89508577	89514571	+	ENSG00000197912.13	SPG7	protein_coding	chr16	89490917	89557768	+	SPG7, paraplegin matrix AAA peptidase subunit [Source:HGNC Symbol;Acc:HGNC:11237]
ENST00000449536.1	3.20625	3.61628	3.39234	0.331594	0.469378	0.385537	0.355524	-1.49198	0.000308303	0.422494	down	=	ENST00000449536.1	RBM22P5-001	processed_pseudogene	chr9	76286494	76288081	-	ENSG00000231137.1	RBM22P5	processed_pseudogene	chr9	76286494	76288081	-	-
MSTRG.249.13	0	0	0	41.5482	28.0939	33.8404	26.2379	4.71358	0.000348732	0.422494	up	x	ENST00000619779.1	RNA5-8S5-201	rRNA	GL000220.1	155997	156149	+	ENSG00000273730.1	RNA5-8S5	rRNA	GL000220.1	155997	156149	+	-
ENST00000457653.7	1.98821	1.83048	1.80584	0.416297	0.23086	0.356562	0.400239	-1.32107	0.000357403	0.422494	down	=	ENST00000457653.7	ADCY10P1-001	transcribed_unprocessed_pseudogene	chr6	41101022	41138727	+	ENSG00000161912.17	ADCY10P1	transcribed_unprocessed_pseudogene	chr6	41101022	41140835	+	-
ENST00000602535.1	0.233478	0.855841	0.547724	0.275036	1.88431	0	3.44439	1.78425	0.000477574	0.422494	up	=	ENST00000602535.1	LINC00632-004	lincRNA	chrX	140764578	140772679	+	ENSG00000203930.10	LINC00632	lincRNA	chrX	140709767	140772679	+	-
ENST00000491849.1	0	0.143156	0.100277	0.282756	1.1234	0.220291	2.63946	1.40024	0.000502021	0.422494	up	=	ENST00000491849.1	LINC00971-003	lincRNA	chr3	84868128	84881679	-	ENSG00000242641.5	LINC00971	lincRNA	chr3	84638406	84881679	-	-
ENST00000518881.5	0.011034	0.248913	0.118885	0.181848	1.29912	0.167624	2.99902	1.58449	0.000571685	0.422494	up	=	ENST00000518881.5	SLC25A37-004	retained_intron	chr8	23528967	23572221	+	ENSG00000147454.13	SLC25A37	protein_coding	chr8	23528805	23575463	+	solute carrier family 25 member 37 [Source:HGNC Symbol;Acc:HGNC:29786]
ENST00000636745.1	0.370961	0.853675	0.505428	0.149646	1.37317	0.075223	2.39921	1.26256	0.000597646	0.422494	up	=	ENST00000636745.1	RP13-870H17.3-001	lincRNA	KQ759759.1	37333	43202	+	ENSG00000283640.1	RP13-870H17.3	lincRNA	KQ759759.1	37333	43202	+	-
ENST00000610809.1	0	0.378974	0.219586	0.141446	2.36747	0.073115	5.29953	2.40586	0.000644852	0.422494	up	=	ENST00000610809.1	CH17-360D5.2-001	lincRNA	chr10	47985519	47991850	-	ENSG00000276850.4	CH17-360D5.2	lincRNA	chr10	47908064	47991850	-	-
ENST00000529796.1	3.79886	3.74851	3.31413	0.165898	0.176932	0.255963	0.248454	-2.00895	0.000654056	0.422494	down	=	ENST00000529796.1	LGALS8-019	retained_intron	chr1	236542331	236543013	+	ENSG00000116977.18	LGALS8	protein_coding	chr1	236518000	236552981	+	galectin 8 [Source:HGNC Symbol;Acc:HGNC:6569]
ENST00000451057.1	1.67608	1.4394	1.61117	0.268565	0.136834	0.417949	0.391385	-1.35334	0.000672222	0.422494	down	=	ENST00000451057.1	RP4-814D15.1-001	processed_pseudogene	chr7	157197600	157198511	-	ENSG00000236018.2	RP4-814D15.1	processed_pseudogene	chr7	157197600	157198511	-	-
ENST00000471546.5	1.05111	1.09304	0.96337	0.021475	0	0	0.493563	-1.01869	0.000677418	0.422494	down	=	ENST00000471546.5	CCDC150-002	retained_intron	chr2	196639632	196667934	+	ENSG00000144395.17	CCDC150	protein_coding	chr2	196639554	196763490	+	coiled-coil domain containing 150 [Source:HGNC Symbol;Acc:HGNC:26834]
ENST00000562266.1	0	0.377529	0.323485	0.34889	2.69069	0.17248	5.61597	2.48953	0.000728815	0.422494	up	=	ENST00000562266.1	FHOD1-009	retained_intron	chr16	67234180	67234754	-	ENSG00000135723.13	FHOD1	protein_coding	chr16	67229387	67247658	-	formin homology 2 domain containing 1 [Source:HGNC Symbol;Acc:HGNC:17905]
MSTRG.722.2	0	0.72902	0.519728	0.454488	4.34155	0	9.66764	3.27316	0.000742967	0.422494	up	u	-	-	-	KI270712.1	58114	59582	-	-	-	-	-	-	-	-	-
ENST00000390444.1	0.311741	1.74184	1.07674	0.400319	3.97922	0.096431	6.39062	2.67596	0.000750277	0.422494	up	=	ENST00000390444.1	TRAV16-001	TR_V_gene	chr14	21990496	21990938	+	ENSG00000211796.1	TRAV16	TR_V_gene	chr14	21990496	21990938	+	T cell receptor alpha variable 16 [Source:HGNC Symbol;Acc:HGNC:12112]
ENST00000619482.1	0.988084	0.831197	0.930891	0.132404	0.005963	0.254983	0.466465	-1.10016	0.000784327	0.422494	down	=	ENST00000619482.1	ZNHIT3-006	retained_intron	chr17	36486681	36493268	+	ENSG00000273611.4	ZNHIT3	protein_coding	chr17	36486629	36499310	+	zinc finger HIT-type containing 3 [Source:HGNC Symbol;Acc:HGNC:12309]
ENST00000482637.1	1.55387	1.38808	1.65161	0.236259	0.147596	0.243251	0.42793	-1.22455	0.000818414	0.422494	down	=	ENST00000482637.1	SYNDIG1-002	processed_transcript	chr20	24584902	24597153	+	ENSG00000101463.5	SYNDIG1	protein_coding	chr20	24469199	24666616	+	synapse differentiation inducing 1 [Source:HGNC Symbol;Acc:HGNC:15885]
ENST00000628776.2	0	0.709708	0.388886	0.088149	1.83241	0	4.07352	2.02628	0.000889833	0.422494	up	=	ENST00000628776.2	PCBP3-020	processed_transcript	chr21	45732725	45750030	+	ENSG00000183570.16	PCBP3	protein_coding	chr21	45643694	45942454	+	poly(rC) binding protein 3 [Source:HGNC Symbol;Acc:HGNC:8651]
ENST00000425979.5	0	0.48784	0.32294	0.126256	1.28282	0	3.00851	1.58905	0.00090046	0.422494	up	=	ENST00000425979.5	LINC01425-002	lincRNA	chr21	21746973	21797415	+	ENSG00000233997.5	LINC01425	lincRNA	chr21	21746973	21797415	+	-
ENST00000523342.1	0	0.514541	0.216191	0	2.3146	0	5.39226	2.43089	0.00094293	0.422494	up	=	ENST00000523342.1	RP11-89M20.2-002	lincRNA	chr8	36004320	36094009	-	ENSG00000253524.1	RP11-89M20.2	lincRNA	chr8	36004316	36095046	-	-
ENST00000445808.3	1.7173	1.38911	1.76859	0.51182	0.182983	0.515465	0.386089	-1.37299	0.000980281	0.422494	down	=	ENST00000445808.3	RP11-452K12.4-001	antisense	chr10	97334564	97343203	+	ENSG00000225850.3	RP11-452K12.4	antisense	chr10	97334564	97343203	+	-
ENST00000561017.1	0.056062	0.822916	0.419572	0.481049	2.46922	0.33385	4.58362	2.19649	0.000999081	0.422494	up	=	ENST00000561017.1	ZFAND6-016	retained_intron	chr15	80121719	80123067	+	ENSG00000086666.18	ZFAND6	protein_coding	chr15	80059568	80138393	+	zinc finger AN1-type containing 6 [Source:HGNC Symbol;Acc:HGNC:30164]
ENST00000554205.1	0.111999	0.490163	0.138229	0.311623	1.90586	0.164111	3.89889	1.96306	0.00105266	0.422494	up	=	ENST00000554205.1	RP11-325D8.1-001	lincRNA	chr14	87568181	87569399	+	ENSG00000259028.1	RP11-325D8.1	lincRNA	chr14	87568181	87569399	+	-
MSTRG.114651.10	2.88624	9.3592	4.89101	1.87749	15.6915	0.750242	10.0447	3.32836	0.00106543	0.422494	up	u	-	-	-	chr19	37271654	37292747	-	-	-	-	-	-	-	-	-
ENST00000458003.1	2.83446	2.42672	3.13277	0.590019	0	0.579886	0.206154	-2.27821	0.00109461	0.422494	down	=	ENST00000458003.1	RP11-168O16.1-001	antisense	chr1	201023961	201028792	+	ENSG00000229191.1	RP11-168O16.1	antisense	chr1	201023949	201028792	+	-
MSTRG.33214.1	0.042565	1.02311	0.128337	0.279022	5.30703	0.028774	13.2631	3.72935	0.00113095	0.422494	up	o	ENST00000636965.1	CC2D2B-006	protein_coding	chr10	95911254	96032008	+	ENSG00000188649.12	CC2D2B	protein_coding	chr10	95907603	96032684	+	coiled-coil and C2 domain containing 2B [Source:HGNC Symbol;Acc:HGNC:31666]
ENST00000597880.1	0.266237	1.00098	0.434754	0.499024	2.84288	0.107621	5.00013	2.32197	0.00113602	0.422494	up	=	ENST00000597880.1	ZNF702P-009	processed_transcript	chr19	52982839	52986719	-	ENSG00000242779.6	ZNF702P	transcribed_processed_pseudogene	chr19	52968251	53037898	-	-
MSTRG.6096.8	59.8554	64.7691	56.7641	3.06441	3.29531	1.95894	0.0823883	-3.60142	0.00125453	0.422494	down	o	ENST00000373833.10	RCC1-003	protein_coding	chr1	28506057	28539300	+	ENSG00000180198.15	RCC1	protein_coding	chr1	28505943	28539300	+	regulator of chromosome condensation 1 [Source:HGNC Symbol;Acc:HGNC:1913]
ENST00000573746.1	1.96984	1.81475	2.15664	0.406152	0.319719	0.463464	0.417038	-1.26175	0.00127234	0.422494	down	=	ENST00000573746.1	RPTOR-007	processed_transcript	chr17	80545666	80593805	+	ENSG00000141564.13	RPTOR	protein_coding	chr17	80544819	80966371	+	regulatory associated protein of MTOR complex 1 [Source:HGNC Symbol;Acc:HGNC:30287]
MSTRG.89968.1	35.5917	32.7607	36.082	6.49079	2.52348	9.34303	0.0606	-4.04454	0.00131976	0.422494	down	u	-	-	-	chr16	38266645	38278525	-	-	-	-	-	-	-	-	-
MSTRG.117775.2	0	0.53633	0.172766	0.574643	6.05936	0	15.6539	3.96845	0.00134398	0.422494	up	u	-	-	-	chr2	5022248	5023538	-	-	-	-	-	-	-	-	-
MSTRG.254263.1	3.05782	6.34849	4.59947	1.78838	7.6484	0.978097	3.64675	1.86661	0.00134471	0.422494	up	o	ENST00000442437.2	GAGE12J-001	protein_coding	chrX	49322057	49329384	+	ENSG00000224659.2	GAGE12J	protein_coding	chrX	49322057	49329384	+	G antigen 12J [Source:HGNC Symbol;Acc:HGNC:17778]
ENST00000428410.1	2.13144	1.96867	2.06176	0.467043	0	0.334594	0.279058	-1.84136	0.00138031	0.422494	down	=	ENST00000428410.1	AP001630.5-001	antisense	chr21	42964639	42965363	-	ENSG00000224100.1	AP001630.5	antisense	chr21	42964639	42965363	-	-
ENST00000422342.2	3.61724	4.28819	3.86679	0.355071	0.371913	0.195735	0.307251	-1.70251	0.00138492	0.422494	down	=	ENST00000422342.2	ANAPC5-021	retained_intron	chr12	121308245	121310394	-	ENSG00000089053.12	ANAPC5	protein_coding	chr12	121308245	121399896	-	anaphase promoting complex subunit 5 [Source:HGNC Symbol;Acc:HGNC:15713]
ENST00000612874.1	0.121175	0.287526	0.22102	0.128117	0.867681	0	2.13014	1.09095	0.00148696	0.422494	up	=	ENST00000612874.1	DUSP12P1-001	unprocessed_pseudogene	chr3	100221268	100223858	-	ENSG00000277000.1	DUSP12P1	unprocessed_pseudogene	chr3	100221268	100223858	-	-
ENST00000447433.5	0	0.175078	0.128668	0.004504	0.664278	0	2.02028	1.01456	0.00152225	0.422494	up	=	ENST00000447433.5	AC062028.1-003	lincRNA	chr2	11124219	11132770	-	ENSG00000145063.14	AC062028.1	lincRNA	chr2	11105317	11132821	-	-
ENST00000625894.1	0.552339	1.24517	0.980062	0.859157	3.43009	0.341767	4.40725	2.13988	0.00152852	0.422494	up	=	ENST00000625894.1	WASF3-AS1-008	antisense	chr13	26639733	26641341	-	ENSG00000237001.6	WASF3-AS1	antisense	chr13	26606544	26641364	-	-
ENST00000469028.1	0.46676	1.87098	1.34155	0.542517	3.80751	0.232791	5.14148	2.36218	0.00153324	0.422494	up	=	ENST00000469028.1	SNU13-007	processed_transcript	chr22	41680246	41688804	-	ENSG00000100138.13	SNU13	protein_coding	chr22	41673930	41690504	-	SNU13 homolog, small nuclear ribonucleoprotein (U4/U6.U5) [Source:HGNC Symbol;Acc:HGNC:7819]
ENST00000425688.1	2.80421	2.10005	2.22068	0.501315	0.256205	0.495779	0.32136	-1.63774	0.00156246	0.422494	down	=	ENST00000425688.1	AC009495.2-001	lincRNA	chr2	165794851	165810010	+	ENSG00000235192.1	AC009495.2	lincRNA	chr2	165794851	165810010	+	-
ENST00000529171.5	0	0.204513	0	0.210507	1.56407	0.102625	3.73908	1.90268	0.00157487	0.422494	up	=	ENST00000529171.5	CTD-2184C24.2-002	antisense	chr14	60240127	60248765	-	ENSG00000254718.6	CTD-2184C24.2	antisense	chr14	60240121	60248765	-	-
MSTRG.211256.1	0.071276	1.01169	0.782403	0.048189	4.10802	0	8.50085	3.08761	0.00164799	0.422494	up	x	ENST00000367467.7	SASH1-001	protein_coding	chr6	148342593	148552050	+	ENSG00000111961.17	SASH1	protein_coding	chr6	148272304	148552050	+	SAM and SH3 domain containing 1 [Source:HGNC Symbol;Acc:HGNC:19182]
MSTRG.258.1	10.3659	17.2669	14.4199	4.00548	15.2021	3.54828	2.29018	1.19546	0.00167466	0.422494	up	u	-	-	-	GL000224.1	57	7454	-	-	-	-	-	-	-	-	-
ENST00000523375.5	0	0.182087	0	0.095726	0.988461	0	2.6997	1.4328	0.00170198	0.422494	up	=	ENST00000523375.5	TRIQK-010	processed_transcript	chr8	92922254	92966144	-	ENSG00000205133.11	TRIQK	protein_coding	chr8	92883530	93017673	-	triple QxxK/R motif containing [Source:HGNC Symbol;Acc:HGNC:27828]
ENST00000529947.1	1.31149	1.45644	1.42378	0.133073	0	0.209113	0.39342	-1.34586	0.00180351	0.422494	down	=	ENST00000529947.1	UBTF-013	nonsense_mediated_decay	chr17	44207487	44209422	-	ENSG00000108312.14	UBTF	protein_coding	chr17	44205033	44221626	-	upstream binding transcription factor, RNA polymerase I [Source:HGNC Symbol;Acc:HGNC:12511]
ENST00000419620.1	2.5564	2.26225	2.22426	0.143419	0.073392	0.377216	0.28343	-1.81894	0.00181875	0.422494	down	=	ENST00000419620.1	RP11-332M4.1-001	lincRNA	chr9	95599545	95606286	-	ENSG00000229345.1	RP11-332M4.1	lincRNA	chr9	95599545	95606286	-	-
ENST00000416513.1	2.37372	2.22471	2.29067	0.762551	0	0.695066	0.233777	-2.09679	0.00184465	0.422494	down	=	ENST00000416513.1	AC005162.4-001	antisense	chr7	29080284	29082527	+	ENSG00000229452.1	AC005162.4	antisense	chr7	29080284	29082527	+	-
ENST00000630361.2	2.43456	3.23508	2.73738	0	0.156898	0	0.35079	-1.51132	0.00187041	0.422494	down	=	ENST00000630361.2	AC074366.3-004	antisense	chr2	38668202	38669528	-	ENSG00000232518.3	AC074366.3	antisense	chr2	38668202	38671421	-	-
ENST00000591318.1	1.91884	1.35893	1.43304	0.188897	0	0.322836	0.323094	-1.62998	0.00188475	0.422494	down	=	ENST00000591318.1	LINC01255-003	lincRNA	chr18	11490048	11490893	+	ENSG00000267252.5	LINC01255	lincRNA	chr18	11488570	11506983	+	-
ENST00000495275.1	3.53822	2.19491	2.57518	0.358346	0	0.667381	0.192204	-2.37929	0.00191696	0.422494	down	=	ENST00000495275.1	CENPL-008	processed_transcript	chr1	173821809	173824473	-	ENSG00000120334.15	CENPL	protein_coding	chr1	173799550	173824720	-	centromere protein L [Source:HGNC Symbol;Acc:HGNC:17879]
ENST00000490637.5	1.37056	1.27342	1.21839	0.128161	0.002844	0.022276	0.424018	-1.2378	0.00193346	0.422494	down	=	ENST00000490637.5	RBMS1-008	retained_intron	chr2	160274518	160284867	-	ENSG00000153250.18	RBMS1	protein_coding	chr2	160272151	160493794	-	RNA binding motif single stranded interacting protein 1 [Source:HGNC Symbol;Acc:HGNC:9907]
ENST00000457147.1	1.59498	1.02792	1.55242	0.361541	0	0.486254	0.325628	-1.6187	0.00205356	0.422494	down	=	ENST00000457147.1	DNAJC9-AS1-001	antisense	chr10	73252791	73254349	+	ENSG00000227540.1	DNAJC9-AS1	antisense	chr10	73252791	73254349	+	-
ENST00000503259.5	2.65881	1.88911	2.88253	0.501693	0	0.549425	0.219742	-2.18612	0.00205925	0.422494	down	=	ENST00000503259.5	LINC01094-005	lincRNA	chr4	78645903	78663304	+	ENSG00000251442.5	LINC01094	lincRNA	chr4	78645903	78682699	+	-
MSTRG.14608.1	5.79213	6.2019	5.82032	0.635978	0	1.03042	0.108881	-3.19918	0.00206077	0.422494	down	u	-	-	-	chr1	124642298	124669862	-	-	-	-	-	-	-	-	-
ENST00000453915.1	0.730412	1.32906	0.833918	0.375903	2.09123	0.316643	2.58277	1.36892	0.00213666	0.422494	up	=	ENST00000453915.1	RP11-329E24.6-001	antisense	chrX	152138883	152186857	+	ENSG00000231937.1	RP11-329E24.6	antisense	chrX	152138883	152186857	+	-
ENST00000399446.6	0	0.214063	0.037329	0	0.952703	0	2.62347	1.39148	0.00214038	0.422494	up	=	ENST00000399446.6	RP1-257A7.4-001	antisense	chr6	13273391	13283441	-	ENSG00000215022.7	RP1-257A7.4	antisense	chr6	13264861	13295586	-	-
ENST00000460125.1	3.12027	3.19372	3.0327	0.639064	0.26434	0.437595	0.287477	-1.79848	0.00217008	0.422494	down	=	ENST00000460125.1	NUCB1-011	retained_intron	chr19	48918376	48919148	+	ENSG00000104805.15	NUCB1	protein_coding	chr19	48900050	48923372	+	nucleobindin 1 [Source:HGNC Symbol;Acc:HGNC:8043]
ENST00000424251.1	0	0.437342	0.268824	0	1.4782	0.043051	3.42861	1.77762	0.00219116	0.422494	up	=	ENST00000424251.1	RP1-146A15.1-001	sense_intronic	chrX	28942050	28942568	+	ENSG00000237994.1	RP1-146A15.1	sense_intronic	chrX	28942050	28942568	+	-
MSTRG.143508.1	1.75696	4.01792	3.07286	1.21448	6.62017	0.436008	5.0053	2.32346	0.00225284	0.422494	up	o	ENST00000446280.1	RP1-66N13.1-001	lincRNA	chr20	48383323	48384895	-	ENSG00000236874.1	RP1-66N13.1	lincRNA	chr20	48383323	48384895	-	-
MSTRG.97208.1	0	0.9463	0.308777	0	14.7189	0	50.9347	5.67058	0.00225946	0.422494	up	u	-	-	-	chr17	25310405	25333565	+	-	-	-	-	-	-	-	-
ENST00000463831.1	0.352851	1.30278	1.14763	0.329578	3.57076	0.237678	5.25674	2.39417	0.00229146	0.422494	up	=	ENST00000463831.1	ACP1-011	retained_intron	chr2	274573	277506	+	ENSG00000143727.15	ACP1	protein_coding	chr2	264140	278283	+	acid phosphatase 1, soluble [Source:HGNC Symbol;Acc:HGNC:122]
ENST00000540545.1	0.002051	0.620952	0	0.25498	2.84736	0.000469	6.969	2.80095	0.00231977	0.422494	up	=	ENST00000540545.1	AP000462.1-003	antisense	chr11	115396851	115397619	+	ENSG00000256315.1	AP000462.1	processed_transcript	chr11	115396756	115397658	+	-
ENST00000532424.5	0	0.259672	0	0.095561	1.07907	0.067497	2.81684	1.49408	0.00236495	0.422494	up	=	ENST00000532424.5	FAM208B-011	processed_transcript	chr10	5692816	5712872	+	ENSG00000108021.19	FAM208B	protein_coding	chr10	5684838	5763740	+	family with sequence similarity 208 member B [Source:HGNC Symbol;Acc:HGNC:23484]
ENST00000484396.1	0	0	0	0.782998	1.24434	0.566982	2.60901	1.3835	0.00237052	0.422494	up	=	ENST00000484396.1	ACSS1-003	processed_transcript	chr20	25006232	25012326	-	ENSG00000154930.14	ACSS1	protein_coding	chr20	25006230	25058980	-	acyl-CoA synthetase short-chain family member 1 [Source:HGNC Symbol;Acc:HGNC:16091]
MSTRG.195218.1	1.17224	3.39152	2.40458	0.438859	4.08505	0.273179	3.776	1.91686	0.00240664	0.422494	up	i	ENST00000508657.5	KLHL3-003	protein_coding	chr5	137617500	137721310	-	ENSG00000146021.14	KLHL3	protein_coding	chr5	137617500	137736090	-	kelch like family member 3 [Source:HGNC Symbol;Acc:HGNC:6354]
ENST00000609985.1	1.45274	1.5771	1.49385	0.315305	0	0.309027	0.35852	-1.47988	0.00242041	0.422494	down	=	ENST00000609985.1	PCBP3-018	processed_transcript	chr21	45748023	45749956	+	ENSG00000183570.16	PCBP3	protein_coding	chr21	45643694	45942454	+	poly(rC) binding protein 3 [Source:HGNC Symbol;Acc:HGNC:8651]
ENST00000557953.1	0	1.02909	0.386161	0.29844	3.64279	0.364112	7.37952	2.88353	0.00243443	0.422494	up	=	ENST00000557953.1	RP11-324D17.2-001	lincRNA	chr16	54239693	54240654	+	ENSG00000259759.1	RP11-324D17.2	lincRNA	chr16	54239693	54240654	+	-
ENST00000490929.5	0	0.326985	0.095536	0.172523	0.758909	0.040064	2.14796	1.10297	0.00243574	0.422494	up	=	ENST00000490929.5	NLGN1-008	processed_transcript	chr3	174136462	174275513	+	ENSG00000169760.17	NLGN1	protein_coding	chr3	173396284	174286644	+	neuroligin 1 [Source:HGNC Symbol;Acc:HGNC:14291]
ENST00000467647.1	0.964733	0.838431	1.02903	0.509977	0	0.641829	0.404876	-1.30445	0.00245314	0.422494	down	=	ENST00000467647.1	OSBPL10-010	processed_transcript	chr3	31732587	31830180	-	ENSG00000144645.13	OSBPL10	protein_coding	chr3	31657890	32077580	-	oxysterol binding protein like 10 [Source:HGNC Symbol;Acc:HGNC:16395]
ENST00000464287.1	4.9356	3.44292	3.62927	0.275414	0.124348	0.293984	0.192574	-2.37651	0.00245444	0.422494	down	=	ENST00000464287.1	ASCC2-018	processed_transcript	chr22	29806836	29810288	-	ENSG00000100325.14	ASCC2	protein_coding	chr22	29788608	29838304	-	activating signal cointegrator 1 complex subunit 2 [Source:HGNC Symbol;Acc:HGNC:24103]
ENST00000550860.5	2.1113	1.95152	1.75111	0.701301	0	0.911406	0.251873	-1.98923	0.00246991	0.422494	down	=	ENST00000550860.5	IKZF4-006	processed_transcript	chr12	56011136	56026804	+	ENSG00000123411.14	IKZF4	protein_coding	chr12	56007659	56038435	+	IKAROS family zinc finger 4 [Source:HGNC Symbol;Acc:HGNC:13179]
ENST00000508827.1	0.01809	0.057305	0.087696	0.423826	1.00447	0.302574	2.32479	1.2171	0.00251967	0.422494	up	=	ENST00000508827.1	RP11-47I22.2-001	lincRNA	chr14	61556320	61570653	-	ENSG00000250548.6	RP11-47I22.2	lincRNA	chr14	61556313	61570653	-	-
ENST00000558298.5	1.81438	1.26751	1.42127	0.237744	0	0.172309	0.34456	-1.53717	0.00254248	0.422494	down	=	ENST00000558298.5	RTF1-004	processed_transcript	chr15	41408408	41452942	+	ENSG00000137815.14	RTF1	protein_coding	chr15	41408408	41483563	+	RTF1 homolog, Paf1/RNA polymerase II complex component [Source:HGNC Symbol;Acc:HGNC:28996]
ENST00000355837.4	0.084487	0.25174	0.174896	0.04915	0.922465	0.045863	2.28229	1.19048	0.00254658	0.422494	up	=	ENST00000355837.4	AC005154.6-001	retained_intron	chr7	30548357	30564617	-	ENSG00000196295.11	AC005154.6	processed_transcript	chr7	30516309	30594809	-	-
ENST00000539368.2	0	0	0	0.41356	0.916655	0.402141	2.20897	1.14337	0.00256217	0.422494	up	=	ENST00000539368.2	RNF115-002	retained_intron	chr1	145746389	145773843	-	ENSG00000265491.4	RNF115	protein_coding	chr1	145738868	145824077	-	ring finger protein 115 [Source:HGNC Symbol;Acc:HGNC:18154]
ENST00000469557.1	1.38975	1.31036	1.18299	0.468175	0	0.621495	0.349186	-1.51793	0.00258493	0.422494	down	=	ENST00000469557.1	OSBPL10-005	retained_intron	chr3	31662074	31664619	-	ENSG00000144645.13	OSBPL10	protein_coding	chr3	31657890	32077580	-	oxysterol binding protein like 10 [Source:HGNC Symbol;Acc:HGNC:16395]
ENST00000552826.5	0.9009	1.00523	1.062	0.090731	0	0.046539	0.499723	-1.0008	0.00270035	0.422494	down	=	ENST00000552826.5	NOVA1-AS1-002	antisense	chr14	26637241	26806381	+	ENSG00000257842.5	NOVA1-AS1	antisense	chr14	26598412	26806467	+	-
ENST00000491219.5	0.205717	0.378305	0.303221	0.272461	0.952304	0.084198	2.03277	1.02345	0.00273566	0.422494	up	=	ENST00000491219.5	AKT3-005	processed_transcript	chr1	243687437	243695716	-	ENSG00000117020.16	AKT3	protein_coding	chr1	243488233	243851079	-	AKT serine/threonine kinase 3 [Source:HGNC Symbol;Acc:HGNC:393]
ENST00000435434.1	0.830829	1.5067	1.00965	0.517526	2.07802	0.512946	2.26067	1.17675	0.00273857	0.422494	up	=	ENST00000435434.1	CFAP58-AS1-001	antisense	chr10	104351591	104353575	-	ENSG00000231233.1	CFAP58-AS1	antisense	chr10	104351591	104353575	-	-
MSTRG.230982.1	2.22644	2.40218	2.90461	0	0	0	0.291261	-1.77961	0.00274734	0.422494	down	u	-	-	-	chr8	45931715	45933813	+	-	-	-	-	-	-	-	-
ENST00000599991.1	1.20095	1.062	0.907036	0.132858	0	0.190104	0.441874	-1.17829	0.00275439	0.422494	down	=	ENST00000599991.1	BNIP3P27-001	processed_pseudogene	chr19	21826513	21827279	+	ENSG00000268438.1	BNIP3P27	processed_pseudogene	chr19	21826513	21827279	+	-
ENST00000450891.1	0.643085	1.96732	1.02651	0.730604	3.17316	0.397154	3.84028	1.94121	0.00277856	0.422494	up	=	ENST00000450891.1	RP11-196D18.1-001	lincRNA	chr7	63044827	63054431	-	ENSG00000227148.1	RP11-196D18.1	lincRNA	chr7	63044827	63054431	-	-
ENST00000612629.1	1.41764	2.56032	2.29687	0.86654	4.71096	0.83179	3.59122	1.84447	0.00278416	0.422494	up	=	ENST00000612629.1	AC145123.2-001	antisense	chr8	142638596	142640648	+	ENSG00000277332.1	AC145123.2	antisense	chr8	142638596	142640648	+	-
ENST00000415029.1	1.17221	2.20915	1.72324	0.88255	2.48656	0.696362	2.05522	1.0393	0.002787	0.422494	up	=	ENST00000415029.1	AC010731.3-001	antisense	chr2	206640073	206641282	+	ENSG00000231653.1	AC010731.3	antisense	chr2	206640073	206641282	+	-
ENST00000436670.1	0.60854	1.76221	1.0207	0.322725	2.16368	0.193742	2.83058	1.5011	0.00287135	0.422494	up	=	ENST00000436670.1	AC073133.1-001	lincRNA	chr7	156437789	156445588	-	ENSG00000233878.1	AC073133.1	lincRNA	chr7	156437789	156445588	-	-
ENST00000427089.1	3.09613	3.43065	3.69281	0.742307	0.936493	0.771013	0.472078	-1.0829	0.00287876	0.422494	down	=	ENST00000427089.1	TRGV7-001	TR_V_pseudogene	chr7	38335041	38335514	-	ENSG00000249978.1	TRGV7	TR_V_pseudogene	chr7	38335041	38335514	-	-
ENST00000441293.2	2.13067	2.36876	2.47903	0.503703	0.26067	0.432792	0.365257	-1.45301	0.00294908	0.422494	down	=	ENST00000441293.2	EPN2-027	processed_transcript	chr17	19237088	19274388	+	ENSG00000072134.15	EPN2	protein_coding	chr17	19215615	19336715	+	epsin 2 [Source:HGNC Symbol;Acc:HGNC:18639]
ENST00000417721.5	0	0	0	0.392536	0.809054	0.439012	2.01535	1.01103	0.00295818	0.422494	up	=	ENST00000417721.5	ZFAS1-004	antisense	chr20	49278178	49289260	+	ENSG00000177410.12	ZFAS1	antisense	chr20	49278178	49295738	+	-
ENST00000529463.5	1.19679	0.985604	0.998698	0	0	0.1095	0.452313	-1.14461	0.00296166	0.422494	down	=	ENST00000529463.5	MTSS1-018	processed_transcript	chr8	124585087	124673513	-	ENSG00000170873.18	MTSS1	protein_coding	chr8	124550790	124728429	-	MTSS1, I-BAR domain containing [Source:HGNC Symbol;Acc:HGNC:20443]
ENST00000622054.1	1.21826	1.364	1.09445	0.055998	0	0.04879	0.449401	-1.15392	0.00296969	0.422494	down	=	ENST00000622054.1	YWHAEP7-001	transcribed_unprocessed_pseudogene	chr17	37854303	37855228	-	ENSG00000276715.4	YWHAEP7	transcribed_unprocessed_pseudogene	chr17	37828305	37884743	-	-
MSTRG.256325.1	0.567387	1.27489	0.720531	0.143778	3.04811	0.134065	4.48933	2.1665	0.00301728	0.422494	up	u	-	-	-	chrX	76316085	76324761	+	-	-	-	-	-	-	-	-
ENST00000454595.1	0	0	0	0.439443	1.04907	0.446822	2.40345	1.26511	0.00302686	0.422494	up	=	ENST00000454595.1	MEIS1-AS2-002	antisense	chr2	66439443	66441836	-	ENSG00000230749.4	MEIS1-AS2	antisense	chr2	66439088	66441836	-	-
ENST00000498006.1	1.4053	2.28086	1.75194	0.473416	2.99013	0.152667	2.73468	1.45137	0.00305936	0.422494	up	=	ENST00000498006.1	ATAD2B-007	processed_transcript	chr2	23806174	23811470	-	ENSG00000119778.14	ATAD2B	protein_coding	chr2	23748664	23927114	-	ATPase family, AAA domain containing 2B [Source:HGNC Symbol;Acc:HGNC:29230]
ENST00000585582.1	0.424019	1.11464	0.717689	0	1.32145	0	2.25958	1.17606	0.00306889	0.422494	up	=	ENST00000585582.1	TEX26-AS1-006	antisense	chr13	30928658	30931542	-	ENSG00000224743.6	TEX26-AS1	antisense	chr13	30881933	30933846	-	-
ENST00000573901.1	0	0.718391	0.187269	0.160693	2.14796	0.199366	4.66061	2.22052	0.00306944	0.422494	up	=	ENST00000573901.1	RP11-64J4.2-002	sense_overlapping	chr17	3284478	3386339	-	ENSG00000262670.5	RP11-64J4.2	sense_overlapping	chr17	3278775	3386339	-	-
ENST00000515730.1	1.48396	1.08686	1.24486	0.197105	0	0.103427	0.393923	-1.34401	0.00307049	0.422494	down	=	ENST00000515730.1	NTAN1P2-001	processed_pseudogene	chr8	86481754	86483002	-	ENSG00000250569.1	NTAN1P2	processed_pseudogene	chr8	86481754	86483002	-	-
ENST00000591205.1	1.41449	1.26694	1.61904	0.296464	0	0.500015	0.340071	-1.55609	0.00310993	0.422494	down	=	ENST00000591205.1	CEP89-007	retained_intron	chr19	32966011	32971975	-	ENSG00000121289.17	CEP89	protein_coding	chr19	32875925	32971991	-	centrosomal protein 89 [Source:HGNC Symbol;Acc:HGNC:25907]
ENST00000332473.2	3.39686	1.97973	3.08595	0.851992	0	0.666439	0.18188	-2.45894	0.00312504	0.422494	down	=	ENST00000332473.2	FGF7P2-001	unprocessed_pseudogene	chr21	13349265	13350648	+	ENSG00000185390.2	FGF7P2	unprocessed_pseudogene	chr21	13349265	13350648	+	-
ENST00000522531.1	0.136203	1.06401	0.666035	0	2.08405	0	4.02442	2.00878	0.00313144	0.422494	up	=	ENST00000522531.1	RP11-100L22.1-002	lincRNA	chr8	92668836	92677683	+	ENSG00000253177.1	RP11-100L22.1	lincRNA	chr8	92668836	92679594	+	-
MSTRG.188392.1	0.079022	0.428712	0.172895	0.532559	7.31152	0.035449	18.6684	4.22252	0.0031367	0.422494	up	u	-	-	-	chr5	48897836	48900417	-	-	-	-	-	-	-	-	-
ENST00000505718.1	3.24262	2.51858	3.21434	0.64997	0.260908	1.18661	0.238207	-2.06971	0.00329745	0.422494	down	=	ENST00000505718.1	ARHGAP22-IT1-001	sense_intronic	chr10	48510525	48511589	-	ENSG00000248682.1	ARHGAP22-IT1	sense_intronic	chr10	48510525	48511589	-	-
ENST00000417011.1	0	0.250189	0.237623	0	1.08311	0	2.721	1.44414	0.00331754	0.422494	up	=	ENST00000417011.1	AC091633.3-002	antisense	chr3	195546404	195550581	+	ENSG00000223711.1	AC091633.3	antisense	chr3	195544048	195550581	+	-
ENST00000474306.1	0	0.248163	0	0.003896	1.31716	0	3.40636	1.76823	0.00332713	0.422494	up	=	ENST00000474306.1	UGCG-004	processed_transcript	chr9	111929249	111931308	+	ENSG00000148154.9	UGCG	protein_coding	chr9	111896766	111935369	+	UDP-glucose ceramide glucosyltransferase [Source:HGNC Symbol;Acc:HGNC:12524]
ENST00000520156.1	1.04062	2.38397	1.47078	0.216344	1.94962	0	2.18889	1.1302	0.00333471	0.422494	up	=	ENST00000520156.1	RP11-806O11.1-002	retained_intron	chr8	17809211	17820625	+	ENSG00000253671.1	RP11-806O11.1	processed_transcript	chr8	17808941	17820868	+	-
ENST00000454736.1	0	0.432682	0.165568	0.140267	1.1419	0.181447	2.69097	1.42812	0.00334172	0.422494	up	=	ENST00000454736.1	RP11-91K11.2-001	antisense	chr1	19814367	19819502	+	ENSG00000235434.1	RP11-91K11.2	antisense	chr1	19814367	19819502	+	-
ENST00000424410.1	0	0	0	0.891382	2.5611	0.643446	4.99565	2.32067	0.00339831	0.422494	up	=	ENST00000424410.1	FAM230B-004	lincRNA	chr22	21169946	21182974	+	ENSG00000215498.8	FAM230B	processed_transcript	chr22	21167758	21302681	+	-
ENST00000475569.2	0	0.640256	0.402586	0.178216	1.83573	0.206185	3.77479	1.9164	0.00340408	0.422494	up	=	ENST00000475569.2	CFAP221-011	retained_intron	chr2	119586692	119601445	+	ENSG00000163075.12	CFAP221	protein_coding	chr2	119544432	119662251	+	cilia and flagella associated protein 221 [Source:HGNC Symbol;Acc:HGNC:33720]
ENST00000526928.1	0.419628	0.977864	0.521959	0.143506	1.87861	0.15756	3.01696	1.5931	0.00341129	0.422494	up	=	ENST00000526928.1	ALG8-007	processed_transcript	chr11	78135289	78139644	-	ENSG00000159063.12	ALG8	protein_coding	chr11	78100936	78139660	-	ALG8, alpha-1,3-glucosyltransferase [Source:HGNC Symbol;Acc:HGNC:23161]
ENST00000628611.2	1.3962	1.14454	1.10152	0.172398	0	0.073946	0.417469	-1.26026	0.00343451	0.422494	down	=	ENST00000628611.2	TEX41-065	lincRNA	chr2	145023228	145091743	+	ENSG00000226674.8	TEX41	lincRNA	chr2	144667967	145262988	+	-
ENST00000415451.1	0	0.135381	0	0	0.616087	0	2.01442	1.01036	0.00344602	0.422494	up	=	ENST00000415451.1	AC091633.3-003	antisense	chr3	195546601	195547467	+	ENSG00000223711.1	AC091633.3	antisense	chr3	195544048	195550581	+	-
MSTRG.158.14	15.4246	3.86992	6.27178	3.35672	0	4.86768	0.0362058	-4.78764	0.0034677	0.422494	down	u	-	-	-	GL000214.1	118335	133606	+	-	-	-	-	-	-	-	-
ENST00000538787.1	1.22682	1.47696	1.16824	0	0	0	0.453412	-1.14111	0.00348821	0.422494	down	=	ENST00000538787.1	WNK1-005	processed_transcript	chr12	851424	859375	+	ENSG00000060237.16	WNK1	protein_coding	chr12	752593	911452	+	WNK lysine deficient protein kinase 1 [Source:HGNC Symbol;Acc:HGNC:14540]
MSTRG.159770.1	0.136324	0.450752	0.282929	0.381602	2.69249	0.536496	4.72279	2.23964	0.00348897	0.422494	up	x	ENST00000419491.1	RPL17P17-001	processed_pseudogene	chr3	65843890	65844446	+	ENSG00000223409.1	RPL17P17	processed_pseudogene	chr3	65843890	65844446	+	-
ENST00000589360.1	0	0.180224	0	0	0.653164	0	2.08276	1.0585	0.0035342	0.422494	up	=	ENST00000589360.1	AC005786.7-001	antisense	chr19	3544199	3557569	+	ENSG00000267436.1	AC005786.7	antisense	chr19	3544199	3557569	+	-
ENST00000549773.1	3.735	3.01043	3.43563	0.722711	0	0.362113	0.182545	-2.45367	0.00357125	0.422494	down	=	ENST00000549773.1	METTL1-005	retained_intron	chr12	57770757	57772101	-	ENSG00000037897.16	METTL1	protein_coding	chr12	57768471	57772793	-	methyltransferase like 1 [Source:HGNC Symbol;Acc:HGNC:7030]
ENST00000462192.1	0	0.144906	0	0.305186	0.923057	0.392551	2.2463	1.16755	0.0035773	0.422494	up	=	ENST00000462192.1	USP33-007	retained_intron	chr1	77718024	77721738	-	ENSG00000077254.14	USP33	protein_coding	chr1	77695987	77759852	-	ubiquitin specific peptidase 33 [Source:HGNC Symbol;Acc:HGNC:20059]
ENST00000600543.2	0	0.225953	0	0	0.828424	0	2.41283	1.27073	0.00360224	0.422494	up	=	ENST00000600543.2	ZNF92P2-001	processed_pseudogene	chr19	22128627	22130318	-	ENSG00000269505.2	ZNF92P2	processed_pseudogene	chr19	22128627	22130318	-	-
ENST00000438566.1	0	0.266451	0	0	1.01165	0	2.77374	1.47183	0.00360574	0.422494	up	=	ENST00000438566.1	AC013402.3-001	lincRNA	chr2	104583152	104585354	+	ENSG00000236109.1	AC013402.3	lincRNA	chr2	104583152	104585354	+	-
MSTRG.69450.1	1.24782	2.76441	2.28104	0.506394	4.15277	0.00254	4.11565	2.04112	0.00360925	0.422494	up	o	ENST00000612143.1	RP11-88E10.5-001	lincRNA	chr13	112686769	112689815	-	ENSG00000274922.1	RP11-88E10.5	lincRNA	chr13	112686769	112689815	-	-
ENST00000531157.1	0	0.249671	0	0	1.54696	0	3.9111	1.96757	0.0036448	0.422494	up	=	ENST00000531157.1	RP11-20J1.1-001	lincRNA	chr11	25924188	25926808	+	ENSG00000254754.1	RP11-20J1.1	lincRNA	chr11	25924188	25926808	+	-
ENST00000622140.1	0	0.697111	0.501151	0.113356	1.78223	0.068099	3.77092	1.91492	0.00366836	0.422494	up	=	ENST00000622140.1	DDX52-008	retained_intron	chr17	37624055	37626086	-	ENSG00000278053.4	DDX52	protein_coding	chr17	37609739	37643464	-	DExD-box helicase 52 [Source:HGNC Symbol;Acc:HGNC:20038]
ENST00000437555.1	0.364852	1.08688	1.05826	0.269584	2.48985	0	3.87066	1.95258	0.00367098	0.422494	up	=	ENST00000437555.1	RP11-147I11.1-001	processed_pseudogene	chr9	1011085	1011799	+	ENSG00000228783.1	RP11-147I11.1	processed_pseudogene	chr9	1011085	1011799	+	-
ENST00000519443.1	0	0.475699	0.149774	0.238562	1.40695	0.294195	3.07662	1.62135	0.00367128	0.422494	up	=	ENST00000519443.1	UTP23-003	retained_intron	chr8	116766556	116770849	+	ENSG00000147679.11	UTP23	protein_coding	chr8	116766503	116849463	+	UTP23, small subunit processome component [Source:HGNC Symbol;Acc:HGNC:28224]
ENST00000525963.5	0.007198	0.131756	0.114264	0.224403	1.15874	0.005005	2.88259	1.52737	0.00368628	0.422494	up	=	ENST00000525963.5	RP11-17A1.3-002	antisense	chr11	22829380	22876848	+	ENSG00000246225.6	RP11-17A1.3	antisense	chr11	22829380	22945393	+	-
ENST00000625735.1	0.531347	1.0661	0.796866	0	1.63784	0	2.5521	1.35169	0.00369278	0.422494	up	=	ENST00000625735.1	AP000351.13-001	unprocessed_pseudogene	KI270879.1	244899	246255	-	ENSG00000280929.1	AP000351.13	unprocessed_pseudogene	KI270879.1	244899	246255	-	-
ENST00000464900.5	2.70835	1.59207	1.99812	0.356024	0	0.770862	0.228364	-2.13059	0.00369473	0.422494	down	=	ENST00000464900.5	KRBOX4-006	retained_intron	chrX	46447297	46448668	+	ENSG00000147121.15	KRBOX4	protein_coding	chrX	46446857	46497422	+	KRAB box domain containing 4 [Source:HGNC Symbol;Acc:HGNC:26007]
ENST00000635141.1	0	0	0	0.382769	1.05519	0.360839	2.47694	1.30856	0.00371091	0.422494	up	=	ENST00000635141.1	ID3-002	processed_transcript	KQ458383.1	328424	329422	-	ENSG00000283060.1	ID3	protein_coding	KQ458383.1	327897	329773	-	inhibitor of DNA binding 3, HLH protein [Source:HGNC Symbol;Acc:HGNC:5362]
ENST00000555550.1	0	0.190592	0.004776	0.173359	0.822588	0.219657	2.19832	1.1364	0.00375876	0.422494	up	=	ENST00000555550.1	SCFD1-023	retained_intron	chr14	30721726	30722842	+	ENSG00000092108.20	SCFD1	protein_coding	chr14	30622112	30735812	+	sec1 family domain containing 1 [Source:HGNC Symbol;Acc:HGNC:20726]
MSTRG.28257.5	0	1.10051	0	0.09546	5.18961	0	14.1842	3.82622	0.00375913	0.422494	up	j	ENST00000374660.5	ANKRD30A-002	protein_coding	chr10	37125857	37232567	+	ENSG00000148513.17	ANKRD30A	protein_coding	chr10	37125788	37384111	+	ankyrin repeat domain 30A [Source:HGNC Symbol;Acc:HGNC:17234]
ENST00000619113.1	0.571514	1.73613	0.892424	0.690099	4.45507	0.860762	5.41702	2.4375	0.00376507	0.422494	up	=	ENST00000619113.1	RP11-356M6.1-001	lincRNA	chr2	307683	309424	+	ENSG00000277997.1	RP11-356M6.1	lincRNA	chr2	307683	309424	+	-
ENST00000437772.5	1.03342	1.2688	1.31081	0	0	0	0.472002	-1.08313	0.00379346	0.422494	down	=	ENST00000437772.5	AF003626.1-001	lincRNA	chrX	150915813	150920938	+	ENSG00000230153.5	AF003626.1	lincRNA	chrX	150915813	150920938	+	-
ENST00000430381.1	0.801773	1.40824	0.859239	0.254684	1.84422	0.075219	2.40314	1.26492	0.00379574	0.422494	up	=	ENST00000430381.1	AC018804.6-001	unprocessed_pseudogene	chr2	130202312	130212628	+	ENSG00000227632.2	AC018804.6	unprocessed_pseudogene	chr2	130202312	130212628	+	-
ENST00000504773.1	0	0	0	0.337589	0.916955	0.327776	2.26534	1.17973	0.00381463	0.422494	up	=	ENST00000504773.1	RP11-510N19.5-001	sense_intronic	chr1	202011370	202015657	+	ENSG00000249007.1	RP11-510N19.5	sense_intronic	chr1	202011370	202015657	+	-
ENST00000533740.1	0.933555	0.858518	0.824444	0.547542	0.041595	0.520712	0.460895	-1.11749	0.00382717	0.422494	down	=	ENST00000533740.1	RP11-939C17.4-001	sense_intronic	chr11	75506937	75508391	-	ENSG00000254460.1	RP11-939C17.4	sense_intronic	chr11	75506937	75508391	-	-
ENST00000508642.1	0	0	0	0.407023	1.14745	0.325314	2.66041	1.41165	0.0038287	0.422494	up	=	ENST00000508642.1	SPOCK1-007	processed_transcript	chr5	136988553	136993160	-	ENSG00000152377.13	SPOCK1	protein_coding	chr5	136975298	137598379	-	SPARC/osteonectin, cwcv and kazal like domains proteoglycan 1 [Source:HGNC Symbol;Acc:HGNC:11251]
ENST00000548979.1	0.255474	1.09394	0.697661	0.176527	1.71013	0.141465	2.90527	1.53867	0.0038713	0.422494	up	=	ENST00000548979.1	SLC38A1-010	retained_intron	chr12	46197378	46198021	-	ENSG00000111371.15	SLC38A1	protein_coding	chr12	46183063	46270017	-	solute carrier family 38 member 1 [Source:HGNC Symbol;Acc:HGNC:13447]
ENST00000629499.1	1.53224	1.1777	1.08023	0.34897	0.108589	0.370701	0.423999	-1.23787	0.0038741	0.422494	down	=	ENST00000629499.1	RP11-817J15.3-001	lincRNA	chr11	102681310	102683913	+	ENSG00000281655.1	RP11-817J15.3	lincRNA	chr11	102681310	102683913	+	-
ENST00000548503.1	0	0	0	0.504119	1.00625	0.327668	2.39113	1.25769	0.00388969	0.422494	up	=	ENST00000548503.1	TBX3-005	retained_intron	chr12	114677592	114679933	-	ENSG00000135111.15	TBX3	protein_coding	chr12	114670254	114684164	-	T-box 3 [Source:HGNC Symbol;Acc:HGNC:11602]
MSTRG.213729.1	1.9229	3.36573	2.06664	0.627345	4.59561	0.40034	3.50435	1.80915	0.00392116	0.422494	up	o	ENST00000396946.8	CARD11-011	protein_coding	chr7	2906141	3043945	-	ENSG00000198286.9	CARD11	protein_coding	chr7	2906141	3043945	-	caspase recruitment domain family member 11 [Source:HGNC Symbol;Acc:HGNC:16393]
MSTRG.188439.1	19.3045	22.3384	19.1303	1.39027	0.908083	2.58376	0.0738156	-3.75993	0.00393023	0.422494	down	u	-	-	-	chr5	49611100	49622875	-	-	-	-	-	-	-	-	-
ENST00000601476.1	2.72745	3.16178	3.22269	0.389393	0.102856	0.218255	0.26791	-1.90018	0.00396067	0.422494	down	=	ENST00000601476.1	RABAC1-006	retained_intron	chr19	41957859	41959269	-	ENSG00000105404.10	RABAC1	protein_coding	chr19	41956681	41959390	-	Rab acceptor 1 [Source:HGNC Symbol;Acc:HGNC:9794]
ENST00000429475.5	0	0	0	0.631085	1.57231	0.410101	3.33387	1.7372	0.00397192	0.422494	up	=	ENST00000429475.5	AC010980.2-001	processed_transcript	chr2	222320694	222321722	+	ENSG00000237732.9	AC010980.2	transcribed_unprocessed_pseudogene	chr2	222318275	222352989	+	-
ENST00000514942.2	0.430363	1.1607	0.820002	0.10044	1.71857	0.138223	2.63216	1.39625	0.00397952	0.422494	up	=	ENST00000514942.2	CTD-2050E21.2-001	lincRNA	chr5	143559219	143562548	+	ENSG00000251205.2	CTD-2050E21.2	lincRNA	chr5	143559219	143562548	+	-
MSTRG.14763.19	27.5465	22.0592	14.7315	3.82772	0.027996	4.46264	0.0206456	-5.59802	0.00401137	0.422494	down	u	-	-	-	chr1	143219098	143231604	+	-	-	-	-	-	-	-	-
ENST00000493556.1	0.952782	0.69433	1.04789	0.292637	0	0.301597	0.446769	-1.1624	0.00401863	0.422494	down	=	ENST00000493556.1	TRMU-015	processed_transcript	chr22	46336390	46337933	+	ENSG00000100416.12	TRMU	protein_coding	chr22	46330875	46357340	+	tRNA 5-methylaminomethyl-2-thiouridylate methyltransferase [Source:HGNC Symbol;Acc:HGNC:25481]
ENST00000575519.1	0	0.24025	0	0.228673	0.975863	0.001401	2.64259	1.40195	0.00401927	0.422494	up	=	ENST00000575519.1	MED31-003	retained_intron	chr17	6649889	6651575	-	ENSG00000108590.10	MED31	protein_coding	chr17	6643315	6651634	-	mediator complex subunit 31 [Source:HGNC Symbol;Acc:HGNC:24260]
ENST00000522846.1	2.33744	2.38516	2.54032	0.451792	0.511871	0.270329	0.47445	-1.07567	0.0040218	0.422494	down	=	ENST00000522846.1	KIF13B-002	retained_intron	chr8	29189301	29263093	-	ENSG00000197892.12	KIF13B	protein_coding	chr8	29067279	29263124	-	kinesin family member 13B [Source:HGNC Symbol;Acc:HGNC:14405]
ENST00000474757.1	0	0.276803	0	0.082758	0.751881	0	2.249	1.16929	0.00403008	0.422494	up	=	ENST00000474757.1	RRAGB-003	processed_transcript	chrX	55731401	55751623	+	ENSG00000083750.12	RRAGB	protein_coding	chrX	55717739	55758774	+	Ras related GTP binding B [Source:HGNC Symbol;Acc:HGNC:19901]
ENST00000450503.1	0.235367	0.950857	0.333065	0.760398	2.53117	0.321575	4.25421	2.08889	0.00404971	0.422494	up	=	ENST00000450503.1	RP11-67L3.2-002	antisense	chr1	54792885	54794905	+	ENSG00000237453.1	RP11-67L3.2	antisense	chr1	54792885	54794905	+	-
ENST00000626263.1	0.314179	1.05324	0.407307	0.160592	1.68156	0.050401	3.04064	1.60437	0.00407577	0.422494	up	=	ENST00000626263.1	MAMDC2-AS1-023	antisense	chr9	70083406	70088424	-	ENSG00000204706.14	MAMDC2-AS1	antisense	chr9	70033921	70175888	-	-
ENST00000557964.1	0	0	0	0.333072	0.825915	0.228999	2.16928	1.11721	0.00408945	0.422494	up	=	ENST00000557964.1	RP11-300G22.2-001	sense_intronic	chr15	89704665	89705415	+	ENSG00000259561.1	RP11-300G22.2	sense_intronic	chr15	89704665	89705415	+	-
ENST00000625189.3	0	0.625945	0.441776	0	1.48664	0	3.35693	1.74714	0.00412595	0.422494	up	=	ENST00000625189.3	CBR3-AS1-017	antisense	chr21	36132800	36134873	-	ENSG00000236830.6	CBR3-AS1	processed_transcript	chr21	36131767	36175815	-	-
ENST00000439450.1	0	0.304367	0	0.507619	1.30139	0.238937	2.9981	1.58405	0.004173	0.422494	up	=	ENST00000439450.1	RP5-1097P24.1-001	lincRNA	chr20	22220554	22223283	+	ENSG00000234862.1	RP5-1097P24.1	lincRNA	chr20	22220554	22223283	+	-
ENST00000411630.6	0.050352	0	0	1.74747	3.6084	2.24838	5.32182	2.41192	0.00422195	0.422494	up	=	ENST00000411630.6	DANCR-001	lincRNA	chr4	52712404	52714137	+	ENSG00000226950.6	DANCR	processed_transcript	chr4	52712404	52720351	+	-
ENST00000593445.5	0	0	0	0.350719	1.03335	0.269211	2.5054	1.32504	0.00424415	0.422494	up	=	ENST00000593445.5	EGLN2-017	retained_intron	chr19	40804470	40808432	+	ENSG00000269858.5	EGLN2	protein_coding	chr19	40798996	40808433	+	egl-9 family hypoxia inducible factor 2 [Source:HGNC Symbol;Acc:HGNC:14660]
ENST00000457371.1	0	0.557849	0	0.116491	1.72427	0	4.2721	2.09494	0.00424912	0.422494	up	=	ENST00000457371.1	LINC01304-005	lincRNA	chr2	3972846	3973678	-	ENSG00000237401.6	LINC01304	lincRNA	chr2	3957655	3974070	-	-
ENST00000510124.5	2.02065	2.23481	2.29592	0.534447	0.49629	0.375861	0.494774	-1.01516	0.00425377	0.422494	down	=	ENST00000510124.5	CDHR2-004	nonsense_mediated_decay	chr5	176543541	176568767	+	ENSG00000074276.10	CDHR2	protein_coding	chr5	176542511	176595974	+	cadherin related family member 2 [Source:HGNC Symbol;Acc:HGNC:18231]
ENST00000433178.1	2.21171	1.6096	1.4085	0.372522	0	0.38396	0.294739	-1.76249	0.00429366	0.422494	down	=	ENST00000433178.1	RP11-30O15.1-001	lincRNA	chr3	187796187	187805258	+	ENSG00000224049.1	RP11-30O15.1	lincRNA	chr3	187796187	187805258	+	-
ENST00000508199.5	2.99427	2.1025	3.18435	0.599336	0.248697	0.845147	0.260944	-1.93819	0.00430464	0.422494	down	=	ENST00000508199.5	RP11-103J17.1-001	lincRNA	chr4	37078577	37125424	+	ENSG00000247810.6	RP11-103J17.1	lincRNA	chr4	37078577	37125424	+	-
ENST00000396233.4	0	0	0	0.448654	1.14254	0.523739	2.51682	1.3316	0.00431538	0.422494	up	=	ENST00000396233.4	ACACB-012	retained_intron	chr12	109248958	109253061	+	ENSG00000076555.15	ACACB	protein_coding	chr12	109116595	109268226	+	acetyl-CoA carboxylase beta [Source:HGNC Symbol;Acc:HGNC:85]
ENST00000626610.1	0	0.160218	0	0	1.17377	0	3.10308	1.6337	0.00436566	0.422494	up	=	ENST00000626610.1	SLC6A3-004	retained_intron	KI270791.1	99578	101415	-	ENSG00000276996.2	SLC6A3	protein_coding	KI270791.1	74492	131368	-	solute carrier family 6 member 3 [Source:HGNC Symbol;Acc:HGNC:11049]
ENST00000526444.1	0.273579	0.735638	0.559793	0.102102	1.07272	0.120924	2.02519	1.01806	0.00439957	0.422494	up	=	ENST00000526444.1	RP11-336F14.1-001	processed_pseudogene	chr11	26045987	26047598	+	ENSG00000255086.1	RP11-336F14.1	processed_pseudogene	chr11	26045987	26047598	+	-
ENST00000515556.5	2.9272	2.59849	3.79695	0.62159	0	0.619441	0.19116	-2.38715	0.00440687	0.422494	down	=	ENST00000515556.5	RP11-60A8.1-005	lincRNA	chr5	73213947	73288839	+	ENSG00000249743.5	RP11-60A8.1	lincRNA	chr5	73213947	73294934	+	-
ENST00000616084.1	2.5789	2.12942	2.36244	0.422199	0	0.148662	0.26147	-1.93528	0.0044235	0.422494	down	=	ENST00000616084.1	PCIF1-003	processed_transcript	chr20	45934733	45937972	+	ENSG00000100982.11	PCIF1	protein_coding	chr20	45934628	45948023	+	PDX1 C-terminal inhibiting factor 1 [Source:HGNC Symbol;Acc:HGNC:16200]
ENST00000472612.5	0.124982	0.545879	0.210621	0	0.902008	0	2.21972	1.15038	0.0044287	0.422494	up	=	ENST00000472612.5	PHTF1-007	processed_transcript	chr1	113725335	113738268	-	ENSG00000116793.15	PHTF1	protein_coding	chr1	113696831	113759489	-	putative homeodomain transcription factor 1 [Source:HGNC Symbol;Acc:HGNC:8939]
MSTRG.184566.4	8.70483	6.7419	5.40781	0	0	0.138318	0.112605	-3.15066	0.0044864	0.422494	down	u	-	-	-	chr4	189233789	189235990	-	-	-	-	-	-	-	-	-
ENST00000432081.1	0.540903	1.20767	1.01738	0	2.41096	0	3.55981	1.8318	0.00448877	0.422494	up	=	ENST00000432081.1	RP4-800F24.1-001	antisense	chr1	169310665	169322479	+	ENSG00000235575.1	RP4-800F24.1	antisense	chr1	169310665	169322479	+	-
ENST00000491858.5	2.61513	2.13703	2.22013	0.318062	0	0.074782	0.271796	-1.8794	0.0045005	0.422494	down	=	ENST00000491858.5	MAD1L1-011	processed_transcript	chr7	2069194	2175385	-	ENSG00000002822.15	MAD1L1	protein_coding	chr7	1815793	2233243	-	MAD1 mitotic arrest deficient like 1 [Source:HGNC Symbol;Acc:HGNC:6762]
ENST00000555713.1	1.26053	2.00431	1.59224	0.50163	3.20209	0.5114	2.84398	1.50791	0.00450326	0.422494	up	=	ENST00000555713.1	CTD-3051D23.3-001	lincRNA	chr14	104904342	104905204	+	ENSG00000259067.1	CTD-3051D23.3	lincRNA	chr14	104904342	104905204	+	-
ENST00000598892.1	0	0	0	0.417735	1.25891	0.28678	2.89151	1.53182	0.00451382	0.422494	up	=	ENST00000598892.1	ZNF528-AS1-003	retained_intron	chr19	52396639	52397669	-	ENSG00000269834.5	ZNF528-AS1	processed_transcript	chr19	52388842	52397766	-	-
ENST00000578040.1	1.48979	1.27623	1.12844	0.715394	0.307649	0.889134	0.471805	-1.08374	0.00460616	0.422494	down	=	ENST00000578040.1	RP1-29G21.1-001	sense_intronic	chr17	33052107	33052867	-	ENSG00000264598.1	RP1-29G21.1	sense_intronic	chr17	33052107	33052867	-	-
ENST00000631042.2	1.49046	1.31459	1.08389	0.108897	0	0.219995	0.392425	-1.34951	0.00465625	0.422494	down	=	ENST00000631042.2	AC010976.2-017	antisense	chr2	127467828	127492984	+	ENSG00000231731.7	AC010976.2	antisense	chr2	127455394	127514623	+	-
ENST00000606913.5	0	0.495941	0	0.114637	1.42006	7.7e-05	3.59456	1.84582	0.00472115	0.422494	up	=	ENST00000606913.5	RP11-436D23.1-001	lincRNA	chr6	97885501	98398863	+	ENSG00000271860.6	RP11-436D23.1	lincRNA	chr6	97283303	98399872	+	-
ENST00000557121.1	1.59676	1.20763	1.72676	0.803884	0	0.64688	0.298469	-1.74435	0.00483287	0.422494	down	=	ENST00000557121.1	RP11-8L8.2-001	lincRNA	chr14	101120856	101123542	+	ENSG00000259004.1	RP11-8L8.2	lincRNA	chr14	101120856	101123542	+	-
ENST00000557067.1	0.666256	1.38393	1.23388	0.175975	3.65659	0.182546	4.76445	2.25231	0.00483925	0.422494	up	=	ENST00000557067.1	CTD-2298J14.2-001	lincRNA	chr14	41587861	41604856	-	ENSG00000258636.1	CTD-2298J14.2	lincRNA	chr14	41587861	41604856	-	-
ENST00000486764.1	2.04222	1.48174	1.58215	0	0	0	0.346294	-1.52993	0.00484448	0.422494	down	=	ENST00000486764.1	ABHD5-002	retained_intron	chr3	43690892	43699745	+	ENSG00000011198.7	ABHD5	protein_coding	chr3	43690113	43734371	+	abhydrolase domain containing 5 [Source:HGNC Symbol;Acc:HGNC:21396]
ENST00000530618.1	1.01639	1.76561	1.01142	0.583321	2.76452	0.464542	2.85996	1.51599	0.0048669	0.422494	up	=	ENST00000530618.1	SSBP3-003	retained_intron	chr1	54242856	54251671	-	ENSG00000157216.15	SSBP3	protein_coding	chr1	54225432	54413479	-	single stranded DNA binding protein 3 [Source:HGNC Symbol;Acc:HGNC:15674]
ENST00000478161.5	1.87615	1.45594	1.63855	0.156094	0.160802	0.342109	0.394165	-1.34313	0.00486987	0.422494	down	=	ENST00000478161.5	DLGAP1-008	processed_transcript	chr18	3721512	3874737	-	ENSG00000170579.15	DLGAP1	protein_coding	chr18	3496032	4455335	-	DLG associated protein 1 [Source:HGNC Symbol;Acc:HGNC:2905]
ENST00000570202.1	4.52159	3.63029	4.33988	0.740757	0.826849	1.02675	0.323678	-1.62737	0.0048915	0.422494	down	=	ENST00000570202.1	RP11-382A20.7-001	antisense	chr15	83012661	83061845	+	ENSG00000260608.1	RP11-382A20.7	antisense	chr15	83012661	83061845	+	-
ENST00000522975.1	0.189925	0.433013	0.508572	0.257835	1.47171	0.161296	2.69498	1.43027	0.00490164	0.422494	up	=	ENST00000522975.1	CTC-436K13.1-001	lincRNA	chr5	158175396	158200016	+	ENSG00000253673.1	CTC-436K13.1	lincRNA	chr5	158175396	158200016	+	-
ENST00000549456.5	1.36544	1.46823	1.4662	0.291146	0.18236	0.140205	0.494971	-1.01458	0.00493199	0.422494	down	=	ENST00000549456.5	FAM19A2-013	processed_transcript	chr12	62070422	62259754	-	ENSG00000198673.10	FAM19A2	protein_coding	chr12	61708259	62279150	-	family with sequence similarity 19 member A2, C-C motif chemokine like [Source:HGNC Symbol;Acc:HGNC:21589]
MSTRG.37069.1	2.51569	4.70422	3.6809	0.925859	6.20814	0.227848	4.01217	2.00438	0.00493671	0.422494	up	i	ENST00000368517.7	SYCE1-001	protein_coding	chr10	133553901	133568291	-	ENSG00000171772.15	SYCE1	protein_coding	chr10	133553901	133569835	-	synaptonemal complex central element protein 1 [Source:HGNC Symbol;Acc:HGNC:28852]
ENST00000467412.1	2.54151	2.01361	2.11634	0.238967	0.26322	0.172132	0.382169	-1.38772	0.00493901	0.422494	down	=	ENST00000467412.1	CYTH2-003	retained_intron	chr19	48472721	48476276	+	ENSG00000105443.13	CYTH2	protein_coding	chr19	48469032	48482314	+	cytohesin 2 [Source:HGNC Symbol;Acc:HGNC:9502]
ENST00000442716.1	4.96849	3.94929	4.42997	0.347185	0.369361	0.140318	0.252447	-1.98595	0.00494303	0.422494	down	=	ENST00000442716.1	RP11-37L2.1-001	lincRNA	chr13	33610967	33611522	+	ENSG00000234535.1	RP11-37L2.1	lincRNA	chr13	33610967	33611522	+	-
ENST00000479540.5	0	0	0	0.499345	1.08631	0.291964	2.55663	1.35424	0.00494942	0.422494	up	=	ENST00000479540.5	HELZ2-005	processed_transcript	chr20	63570126	63574239	-	ENSG00000130589.16	HELZ2	protein_coding	chr20	63558086	63574239	-	helicase with zinc finger 2 [Source:HGNC Symbol;Acc:HGNC:30021]
ENST00000559861.1	2.31746	1.4422	1.51132	0.238853	0	0.336422	0.290864	-1.78159	0.00498221	0.422494	down	=	ENST00000559861.1	USP3-AS1-004	antisense	chr15	63556642	63594704	-	ENSG00000259248.5	USP3-AS1	antisense	chr15	63544247	63601589	-	-
ENST00000507389.1	2.88734	2.56228	2.89998	0.257103	0.51991	0.246942	0.426869	-1.22813	0.00499905	0.422494	down	=	ENST00000507389.1	RP11-485M7.3-001	lincRNA	chr5	133111055	133114475	-	ENSG00000251616.1	RP11-485M7.3	lincRNA	chr5	133111055	133114475	-	-
ENST00000439394.1	1.04324	1.44087	1.09604	0.818155	2.25765	0.498777	2.21208	1.14541	0.00502027	0.422494	up	=	ENST00000439394.1	RP4-712E4.1-001	lincRNA	chr1	119000344	119001392	-	ENSG00000226172.2	RP4-712E4.1	lincRNA	chr1	119000344	119001392	-	-
ENST00000496725.1	0.402832	0.941787	0.864536	0.1404	1.22874	0.030863	2.04193	1.02993	0.00505448	0.422494	up	=	ENST00000496725.1	KIDINS220-009	retained_intron	chr2	8826702	8837613	-	ENSG00000134313.14	KIDINS220	protein_coding	chr2	8725278	8837630	-	kinase D-interacting substrate 220kDa [Source:HGNC Symbol;Acc:HGNC:29508]
MSTRG.14764.70	0	0.193821	0	0	1.99373	0	4.94756	2.30672	0.00509009	0.422494	up	u	-	-	-	chr1	143245393	143268035	-	-	-	-	-	-	-	-	-
ENST00000465695.1	2.45769	2.98641	2.47719	0.567528	0.568485	0.583264	0.451852	-1.14608	0.00509565	0.422494	down	=	ENST00000465695.1	FUT11-002	processed_transcript	chr10	73772564	73775123	+	ENSG00000196968.10	FUT11	protein_coding	chr10	73772291	73780251	+	fucosyltransferase 11 [Source:HGNC Symbol;Acc:HGNC:19233]
ENST00000618092.2	0	0.069373	0	0.166941	0.71705	0	2.1639	1.11363	0.00513884	0.422494	up	=	ENST00000618092.2	GLIDR-002	lincRNA	chr9	39807381	39810058	-	ENSG00000278175.2	GLIDR	lincRNA	chr9	39807361	39810063	-	-
ENST00000610335.4	0.482014	0.585299	0.460378	0.498281	1.43776	0.434938	2.09723	1.06848	0.00520603	0.422494	up	=	ENST00000610335.4	RP11-428O18.6-002	lincRNA	chr13	27178263	27208001	-	ENSG00000275294.4	RP11-428O18.6	lincRNA	chr13	27178263	27251288	-	-
MSTRG.43821.2	0	0.596547	0	0	2.01711	0	5.01591	2.32651	0.00522555	0.422494	up	i	ENST00000460880.1	FLJ42102-001	unitary_pseudogene	chr11	71382601	71407772	-	ENSG00000172900.11	FLJ42102	unitary_pseudogene	chr11	71382601	71423423	-	-
ENST00000519450.2	0.451983	0.800206	0.502385	0.14926	1.18852	0.1546	2.00067	1.00048	0.00523265	0.422494	up	=	ENST00000519450.2	EMC2-002	retained_intron	chr8	108473851	108486918	+	ENSG00000104412.7	EMC2	protein_coding	chr8	108443601	108486918	+	ER membrane protein complex subunit 2 [Source:HGNC Symbol;Acc:HGNC:28963]
ENST00000459723.1	2.16629	2.18401	1.79483	0.651424	0.419328	0.613163	0.439406	-1.18637	0.00524142	0.422494	down	=	ENST00000459723.1	CLEC16A-012	processed_transcript	chr16	11126010	11150317	+	ENSG00000038532.14	CLEC16A	protein_coding	chr16	10944488	11182189	+	C-type lectin domain family 16 member A [Source:HGNC Symbol;Acc:HGNC:29013]
ENST00000414201.3	1.39801	1.00496	1.1078	0.178359	0	0.478975	0.372057	-1.42641	0.00534238	0.422494	down	=	ENST00000414201.3	LINC01442-001	lincRNA	chr13	60917042	60920319	+	ENSG00000227510.3	LINC01442	lincRNA	chr13	60917001	60941768	+	-
ENST00000416193.5	0	0.582228	0	0	1.92199	0	4.78684	2.25907	0.00535227	0.422494	up	=	ENST00000416193.5	SLC16A1-AS1-002	antisense	chr1	112956415	112964072	+	ENSG00000226419.7	SLC16A1-AS1	antisense	chr1	112956415	113047055	+	-
ENST00000589045.1	0.986496	1.7418	1.28243	0.253511	2.80448	0.291779	3.01469	1.59201	0.00535872	0.422494	up	=	ENST00000589045.1	RP11-53B2.5-001	antisense	chr18	13500641	13501289	-	ENSG00000267366.1	RP11-53B2.5	antisense	chr18	13500641	13501289	-	-
ENST00000487470.1	0	0.05385	0	0.145998	0.921162	0	2.55315	1.35228	0.00537917	0.422494	up	=	ENST00000487470.1	CHRM3-003	processed_transcript	chr1	239632251	239703649	+	ENSG00000133019.11	CHRM3	protein_coding	chr1	239386565	239915452	+	cholinergic receptor muscarinic 3 [Source:HGNC Symbol;Acc:HGNC:1952]
ENST00000479783.1	0	0.239159	0	0	0.648643	0	2.0753	1.05332	0.00538259	0.422494	up	=	ENST00000479783.1	IQCA1-004	retained_intron	chr2	236324671	236333363	-	ENSG00000132321.16	IQCA1	protein_coding	chr2	236324147	236507542	-	IQ motif containing with AAA domain 1 [Source:HGNC Symbol;Acc:HGNC:26195]
ENST00000495188.2	0	0.138268	0.115951	0.006675	1.4873	0.000506	3.63879	1.86346	0.00543047	0.422494	up	=	ENST00000495188.2	RNF146-007	retained_intron	chr6	127266851	127280748	+	ENSG00000118518.15	RNF146	protein_coding	chr6	127266610	127288567	+	ring finger protein 146 [Source:HGNC Symbol;Acc:HGNC:21336]
ENST00000624438.1	0	0.237258	0.399224	0.313282	2.68898	0.091247	5.66252	2.50145	0.00546936	0.422494	up	=	ENST00000624438.1	RP11-715H19.2-001	TEC	chr12	63151065	63154006	+	ENSG00000279444.1	RP11-715H19.2	TEC	chr12	63151065	63154006	+	-
MSTRG.113692.2	0.071601	0.505391	0.006735	0.072696	7.88401	0.043455	22.5078	4.49235	0.0054826	0.422494	up	u	-	-	-	chr19	26497341	26499778	-	-	-	-	-	-	-	-	-
ENST00000487480.1	0	0	0	0.273835	0.970118	0.274135	2.40419	1.26555	0.00549412	0.422494	up	=	ENST00000487480.1	DNAJB6-005	retained_intron	chr7	157378125	157386318	+	ENSG00000105993.14	DNAJB6	protein_coding	chr7	157335381	157417439	+	DnaJ heat shock protein family (Hsp40) member B6 [Source:HGNC Symbol;Acc:HGNC:14888]
ENST00000427591.1	3.40735	1.83404	2.08905	0.454972	0	0.481719	0.21267	-2.23331	0.00550145	0.422494	down	=	ENST00000427591.1	RP3-400B16.3-001	lincRNA	chr6	4186624	4188109	-	ENSG00000237716.1	RP3-400B16.3	lincRNA	chr6	4186624	4188109	-	-
ENST00000475886.5	1.49319	1.05092	0.934252	0.347508	0	0.353195	0.379227	-1.39887	0.00550414	0.422494	down	=	ENST00000475886.5	LINC00698-003	lincRNA	chr3	62950430	63124212	+	ENSG00000244342.5	LINC00698	lincRNA	chr3	62950430	63125062	+	-
ENST00000553288.5	2.44832	1.88336	2.12302	0.19641	0.08073	0.02662	0.325687	-1.61844	0.00555687	0.422494	down	=	ENST00000553288.5	RP11-47I22.2-002	lincRNA	chr14	61556313	61570194	-	ENSG00000250548.6	RP11-47I22.2	lincRNA	chr14	61556313	61570653	-	-
ENST00000558496.5	0	0	0	0.39871	1.31784	0.227043	3.05702	1.61213	0.005574	0.422494	up	=	ENST00000558496.5	CRTC3-004	processed_transcript	chr15	90597874	90604404	+	ENSG00000140577.15	CRTC3	protein_coding	chr15	90529925	90645345	+	CREB regulated transcription coactivator 3 [Source:HGNC Symbol;Acc:HGNC:26148]
MSTRG.53341.1	1.01492	3.75181	3.25273	0.184259	7.0046	0.091192	7.71499	2.94766	0.00559765	0.422494	up	u	-	-	-	chr12	36735960	37055613	-	-	-	-	-	-	-	-	-
ENST00000465244.1	2.19778	1.80117	1.55347	0	0	0	0.336308	-1.57214	0.00561239	0.422494	down	=	ENST00000465244.1	RBBP7-011	retained_intron	chrX	16844654	16852152	-	ENSG00000102054.17	RBBP7	protein_coding	chrX	16839283	16870414	-	RB binding protein 7, chromatin remodeling factor [Source:HGNC Symbol;Acc:HGNC:9890]
ENST00000634281.1	0.005928	0.042648	0.022201	0.124671	0.777496	0.018128	2.24439	1.16633	0.00564142	0.422494	up	=	ENST00000634281.1	RP11-776H12.1-004	lincRNA	chr1	60540250	60601677	-	ENSG00000226476.3	RP11-776H12.1	lincRNA	chr1	60515716	60640491	-	-
ENST00000473391.1	0	0.456389	0.121596	0.651371	1.43793	0.341111	3.02758	1.59816	0.0056513	0.422494	up	=	ENST00000473391.1	REPIN1-005	retained_intron	chr7	150368810	150370602	+	ENSG00000214022.11	REPIN1	protein_coding	chr7	150368189	150374044	+	replication initiator 1 [Source:HGNC Symbol;Acc:HGNC:17922]
ENST00000567870.1	0	0.543375	0	0.489088	2.38904	0	5.69668	2.51012	0.00568669	0.422494	up	=	ENST00000567870.1	FRG2GP-001	unprocessed_pseudogene	chr16	35384144	35385086	-	ENSG00000260291.1	FRG2GP	unprocessed_pseudogene	chr16	35384144	35385086	-	-
ENST00000577727.1	0	0.380647	0.332774	0.369973	1.24249	0.08921	2.77819	1.47415	0.00570158	0.422494	up	=	ENST00000577727.1	POLI-011	retained_intron	chr18	54291366	54293776	+	ENSG00000101751.10	POLI	protein_coding	chr18	54269404	54321266	+	DNA polymerase iota [Source:HGNC Symbol;Acc:HGNC:9182]
ENST00000568925.1	0	0	0	0.32107	1.06946	0.183501	2.64063	1.40088	0.00572714	0.422494	up	=	ENST00000568925.1	SYCE1L-002	retained_intron	chr16	77212408	77213215	+	ENSG00000205078.5	SYCE1L	protein_coding	chr16	77199397	77213215	+	synaptonemal complex central element protein 1 like [Source:HGNC Symbol;Acc:HGNC:37236]
ENST00000470326.1	0	0	0.070992	0.3941	1.18766	0.287849	2.70217	1.43412	0.00578345	0.422494	up	=	ENST00000470326.1	C1S-013	retained_intron	chr12	7066192	7067662	+	ENSG00000182326.14	C1S	protein_coding	chr12	6988259	7071032	+	complement C1s [Source:HGNC Symbol;Acc:HGNC:1247]
ENST00000448685.1	1.66833	2.44687	1.81497	0.522857	2.68519	0.314612	2.14441	1.10058	0.00579182	0.422494	up	=	ENST00000448685.1	RP11-536K7.3-001	antisense	chr10	5943490	5945738	-	ENSG00000232807.2	RP11-536K7.3	antisense	chr10	5934270	5945900	-	-
ENST00000453173.2	0	0	0	0.266013	0.895724	0.154755	2.35466	1.23552	0.00580823	0.422494	up	=	ENST00000453173.2	FCGR1B-007	retained_intron	chr1	121087345	121093021	+	ENSG00000198019.12	FCGR1B	protein_coding	chr1	121087345	121096310	+	Fc fragment of IgG receptor Ib [Source:HGNC Symbol;Acc:HGNC:3614]
ENST00000604756.1	0.289842	0.487596	0.180357	0.402395	2.06365	0.259174	3.63365	1.86142	0.00583307	0.422494	up	=	ENST00000604756.1	RP11-51I5.1-001	processed_pseudogene	chr2	73877566	73878862	+	ENSG00000271536.1	RP11-51I5.1	processed_pseudogene	chr2	73877566	73878862	+	-
ENST00000460437.1	0.335381	0.747362	0.79118	0.157683	1.52147	0.00091	2.58129	1.3681	0.00583421	0.422494	up	=	ENST00000460437.1	PPP1R2-006	retained_intron	chr3	195516676	195519639	-	ENSG00000184203.7	PPP1R2	protein_coding	chr3	195514425	195543386	-	protein phosphatase 1 regulatory inhibitor subunit 2 [Source:HGNC Symbol;Acc:HGNC:9288]
ENST00000359941.9	0	0	0	0.567034	2.46859	0.627594	4.92037	2.29877	0.00585303	0.422494	up	=	ENST00000359941.9	TP53TG1-001	lincRNA	chr7	87325225	87345515	-	ENSG00000182165.17	TP53TG1	lincRNA	chr7	87325225	87345515	-	-
ENST00000493723.5	0	0	0	0.486897	0.923607	0.272088	2.28584	1.19273	0.0058544	0.422494	up	=	ENST00000493723.5	DFNA5-004	retained_intron	chr7	24716469	24749793	-	ENSG00000105928.13	DFNA5	protein_coding	chr7	24698353	24758113	-	DFNA5, deafness associated tumor suppressor [Source:HGNC Symbol;Acc:HGNC:2810]
ENST00000464458.1	2.01786	1.39957	1.53623	0.453381	0.027451	0.250236	0.323754	-1.62703	0.00588473	0.422494	down	=	ENST00000464458.1	MRPS5-006	retained_intron	chr2	95104349	95106688	-	ENSG00000144029.11	MRPS5	protein_coding	chr2	95087207	95149434	-	mitochondrial ribosomal protein S5 [Source:HGNC Symbol;Acc:HGNC:14498]
ENST00000477702.1	0	0	0	0.691618	3.99552	0.640621	8.28118	3.04984	0.00588761	0.422494	up	=	ENST00000477702.1	LINC00173-004	retained_intron	chr12	116536064	116536518	+	ENSG00000196668.3	LINC00173	processed_transcript	chr12	116533422	116536518	+	-
ENST00000473099.1	0	0.333313	0	0	0.993931	0.019457	2.72087	1.44407	0.00589411	0.422494	up	=	ENST00000473099.1	VPS13D-012	retained_intron	chr1	12497226	12506907	+	ENSG00000048707.13	VPS13D	protein_coding	chr1	12230067	12512047	+	vacuolar protein sorting 13 homolog D [Source:HGNC Symbol;Acc:HGNC:23595]
ENST00000523452.5	1.8326	2.18104	2.1306	0.474802	0.260181	0.368347	0.411771	-1.28009	0.00592361	0.422494	down	=	ENST00000523452.5	LINC01024-001	antisense	chr5	140072857	140108630	-	ENSG00000245146.6	LINC01024	antisense	chr5	140072857	140108630	-	-
ENST00000618258.1	2.02723	4.46407	3.21919	0	5.76951	0	4.82764	2.27132	0.00592393	0.422494	up	=	ENST00000618258.1	RP11-342M3.2-003	processed_transcript	chr10	79507694	79510560	-	ENSG00000235705.5	RP11-342M3.2	transcribed_processed_pseudogene	chr10	79507597	79510922	-	-
MSTRG.145854.1	0.058219	2.07184	1.16952	0.006737	6.92511	0.180223	14.4879	3.85678	0.00593011	0.422494	up	u	-	-	-	chr21	12756737	12772029	+	-	-	-	-	-	-	-	-
ENST00000568710.1	0	0.411207	0	0	1.16503	0	3.08989	1.62755	0.00594286	0.422494	up	=	ENST00000568710.1	Z84812.4-001	processed_transcript	chr16	17514	35195	-	ENSG00000260803.1	Z84812.4	processed_transcript	chr16	17514	35195	-	-
ENST00000497197.3	0	0	0	0.313779	1.25747	0.195355	2.98851	1.57943	0.00595118	0.422494	up	=	ENST00000497197.3	ANTXR1-009	retained_intron	chr2	69090646	69103047	+	ENSG00000169604.19	ANTXR1	protein_coding	chr2	69013178	69249327	+	anthrax toxin receptor 1 [Source:HGNC Symbol;Acc:HGNC:21014]
ENST00000511345.5	1.95997	2.03959	1.68365	3e-06	0	0.218346	0.325533	-1.61912	0.00595443	0.422494	down	=	ENST00000511345.5	GAK-012	retained_intron	chr4	849278	853828	-	ENSG00000178950.16	GAK	protein_coding	chr4	849276	932373	-	cyclin G associated kinase [Source:HGNC Symbol;Acc:HGNC:4113]
ENST00000554445.1	0	0.295291	0	0.616955	1.16023	0.440102	2.57391	1.36396	0.00597022	0.422494	up	=	ENST00000554445.1	RP11-359N5.1-001	lincRNA	chr14	97154857	97158736	+	ENSG00000259110.1	RP11-359N5.1	lincRNA	chr14	97154857	97158736	+	-
ENST00000428569.1	0.031427	0.199269	0.023585	0.036418	0.681459	0.074397	2.01547	1.01112	0.006051	0.422494	up	=	ENST00000428569.1	RP11-541F9.1-002	lincRNA	chr1	191858763	191890229	-	ENSG00000223344.1	RP11-541F9.1	lincRNA	chr1	191858707	191890229	-	-
ENST00000556324.2	1.15728	2.59751	1.32245	0.366842	2.77353	0.142644	2.90404	1.53806	0.00614478	0.422494	up	=	ENST00000556324.2	FOS-006	processed_transcript	chr14	75278828	75279531	+	ENSG00000170345.9	FOS	protein_coding	chr14	75278774	75282230	+	Fos proto-oncogene, AP-1 transcription factor subunit [Source:HGNC Symbol;Acc:HGNC:3796]
ENST00000549102.1	0.595078	1.99695	1.30958	0.13937	3.66943	0.279313	4.76589	2.25275	0.00615672	0.422494	up	=	ENST00000549102.1	NR4A1-008	retained_intron	chr12	52043425	52054439	+	ENSG00000123358.19	NR4A1	protein_coding	chr12	52022832	52059507	+	nuclear receptor subfamily 4 group A member 1 [Source:HGNC Symbol;Acc:HGNC:7980]
ENST00000517849.1	0.369862	0.853671	0.755295	0	1.18705	0	2.10957	1.07695	0.00615948	0.422494	up	=	ENST00000517849.1	FAM135B-007	processed_transcript	chr8	138265819	138477440	-	ENSG00000147724.11	FAM135B	protein_coding	chr8	138130023	138496822	-	family with sequence similarity 135 member B [Source:HGNC Symbol;Acc:HGNC:28029]
MSTRG.53354.7	10.6013	6.05401	10.2365	2.70861	0	1.50419	0.054732	-4.19147	0.00617846	0.422494	down	u	-	-	-	chr12	37236066	37240817	-	-	-	-	-	-	-	-	-
ENST00000507220.1	0	0.294911	0.301016	0.850702	1.66924	0.428626	3.17707	1.6677	0.00618588	0.422494	up	=	ENST00000507220.1	RP11-733C7.1-001	lincRNA	chr4	138277115	138281784	-	ENSG00000249091.1	RP11-733C7.1	lincRNA	chr4	138277115	138281784	-	-
ENST00000551284.1	3.53424	3.27555	2.93079	0.561888	0.325234	0.275623	0.304975	-1.71324	0.00622806	0.422494	down	=	ENST00000551284.1	RP3-405J10.4-001	antisense	chr12	50219604	50229984	+	ENSG00000257256.1	RP3-405J10.4	antisense	chr12	50219604	50229984	+	-
ENST00000499579.1	2.35373	1.9301	2.06823	0.543323	0.580449	0.741322	0.469591	-1.09052	0.00623574	0.422494	down	=	ENST00000499579.1	RP11-422N16.3-001	antisense	chr8	109644115	109648084	+	ENSG00000248050.1	RP11-422N16.3	antisense	chr8	109644115	109648084	+	-
ENST00000559934.5	0.059211	0.218619	0.147119	0.009295	0.957802	0.070666	2.38979	1.25688	0.00623842	0.422494	up	=	ENST00000559934.5	PSMA4-002	retained_intron	chr15	78540444	78548906	+	ENSG00000041357.15	PSMA4	protein_coding	chr15	78540405	78552419	+	proteasome subunit alpha 4 [Source:HGNC Symbol;Acc:HGNC:9533]
MSTRG.14764.10	93.5101	34.4092	23.971	15.8699	0.056491	13.1232	0.00515237	-7.60055	0.00626817	0.422494	down	u	-	-	-	chr1	143193368	143203950	-	-	-	-	-	-	-	-	-
ENST00000637409.1	2.79582	2.29651	2.66498	0.418917	0.575537	0.498521	0.431569	-1.21234	0.00627151	0.422494	down	=	ENST00000637409.1	MFSD14C-007	processed_transcript	chr9	96897917	96942730	-	ENSG00000196312.12	MFSD14C	protein_coding	chr9	96897917	97013708	-	major facilitator superfamily domain containing 14C [Source:HGNC Symbol;Acc:HGNC:23672]
ENST00000565951.1	0	0	0	0.591776	2.45738	0.286439	5.31099	2.40898	0.00628355	0.422494	up	=	ENST00000565951.1	CPNE2-005	processed_transcript	chr16	57124248	57147964	+	ENSG00000140848.16	CPNE2	protein_coding	chr16	57092537	57148367	+	copine 2 [Source:HGNC Symbol;Acc:HGNC:2315]
ENST00000422239.5	1.00999	1.83503	1.13036	0.327814	2.02509	0.033392	2.35586	1.23625	0.00631794	0.422494	up	=	ENST00000422239.5	AC007285.6-002	antisense	chr7	29988600	30025600	+	ENSG00000227014.5	AC007285.6	antisense	chr7	29988600	30025660	+	-
ENST00000617368.1	1.86177	1.6635	2.16738	0.621217	0	0.414096	0.284234	-1.81485	0.00632251	0.422494	down	=	ENST00000617368.1	CH17-125A10.2-001	lincRNA	chr1	144627192	144642058	-	ENSG00000277199.1	CH17-125A10.2	lincRNA	chr1	144627192	144642372	-	-
ENST00000564194.5	0	0.141794	0	0	1.28672	0.043818	3.29026	1.7182	0.00633309	0.422494	up	=	ENST00000564194.5	LOXL1-AS1-002	antisense	chr15	73917468	73928248	-	ENSG00000261801.5	LOXL1-AS1	antisense	chr15	73908071	73928248	-	-
ENST00000495995.5	0.652924	1.43442	1.21429	0.421645	1.67035	0.189764	2.0908	1.06405	0.00634341	0.422494	up	=	ENST00000495995.5	TRNAU1AP-003	processed_transcript	chr1	28553087	28565790	+	ENSG00000180098.9	TRNAU1AP	protein_coding	chr1	28553085	28578545	+	tRNA selenocysteine 1 associated protein 1 [Source:HGNC Symbol;Acc:HGNC:30813]
ENST00000512544.1	4.03712	2.62185	2.91941	0	0	0	0.214975	-2.21776	0.00634808	0.422494	down	=	ENST00000512544.1	FAM153A-016	processed_transcript	chr5	177722336	177723156	-	ENSG00000170074.19	FAM153A	protein_coding	chr5	177707981	177783398	-	family with sequence similarity 153 member A [Source:HGNC Symbol;Acc:HGNC:29940]
ENST00000549195.1	0	0.489005	0	0.259036	1.4343	0	3.57929	1.83967	0.0063675	0.422494	up	=	ENST00000549195.1	POLR3B-005	processed_transcript	chr12	106410244	106427267	+	ENSG00000013503.9	POLR3B	protein_coding	chr12	106357658	106510198	+	RNA polymerase III subunit B [Source:HGNC Symbol;Acc:HGNC:30348]
ENST00000571259.5	0	0.259009	0	0	0.654494	0	2.08631	1.06095	0.00636877	0.422494	up	=	ENST00000571259.5	BCAR4-005	lincRNA	chr16	11819829	11828828	-	ENSG00000262117.5	BCAR4	lincRNA	chr16	11819829	11828845	-	-
MSTRG.141244.1	0	1.58363	1.17953	0	4.69463	0	9.83921	3.29854	0.00637012	0.422494	up	u	-	-	-	chr20	27927245	27931737	-	-	-	-	-	-	-	-	-
ENST00000620411.1	3.08524	2.01723	2.94444	0.481043	0.207144	0.396841	0.277224	-1.85088	0.00639326	0.422494	down	=	ENST00000620411.1	RP1-225E12.2-018	antisense	chr6	139234196	139239305	-	ENSG00000231329.7	RP1-225E12.2	antisense	chr6	139144204	139239653	-	-
ENST00000468389.5	0	0.226972	0	0.204697	0.672356	0.0397	2.04946	1.03525	0.00640605	0.422494	up	=	ENST00000468389.5	ITIH5-004	retained_intron	chr10	7572772	7578704	-	ENSG00000123243.14	ITIH5	protein_coding	chr10	7559270	7666998	-	inter-alpha-trypsin inhibitor heavy chain family member 5 [Source:HGNC Symbol;Acc:HGNC:21449]
ENST00000432683.1	0.157173	0.26879	0.166428	0.189115	0.951218	0	2.24296	1.1654	0.00643163	0.422494	up	=	ENST00000432683.1	ZMYM4-AS1-001	antisense	chr1	35358822	35366077	-	ENSG00000227409.1	ZMYM4-AS1	antisense	chr1	35358822	35366077	-	-
ENST00000454980.1	1.35002	2.92094	1.43844	0.394107	3.46827	0.079638	3.51377	1.81302	0.00646695	0.422494	up	=	ENST00000454980.1	AP000695.4-001	antisense	chr21	36445822	36460752	+	ENSG00000233818.1	AP000695.4	antisense	chr21	36445731	36532408	+	-
ENST00000636889.1	0	0.353809	0	0	0.931471	0	2.6156	1.38714	0.00647481	0.422494	up	=	ENST00000636889.1	PRAMEF35P-001	unprocessed_pseudogene	KQ983255.1	100019	101305	-	ENSG00000283410.1	PRAMEF35P	unprocessed_pseudogene	KQ983255.1	100019	101305	-	-
ENST00000421102.6	2.06151	2.09103	2.51967	0.449706	0.510746	0.427246	0.483045	-1.04977	0.00649322	0.422494	down	=	ENST00000421102.6	AC015922.5-001	transcribed_unprocessed_pseudogene	chr17	15829369	15908632	+	ENSG00000227790.7	AC015922.5	transcribed_unprocessed_pseudogene	chr17	15829369	15908632	+	-
ENST00000553862.1	0	0	0.004842	0.349022	1.83161	0.274597	4.04688	2.01681	0.00651006	0.422494	up	=	ENST00000553862.1	NDRG2-065	retained_intron	chr14	21021417	21022343	-	ENSG00000165795.22	NDRG2	protein_coding	chr14	21016763	21070872	-	NDRG family member 2 [Source:HGNC Symbol;Acc:HGNC:14460]
ENST00000426187.1	0	0.280737	0.403989	0.54932	1.95123	0.582991	3.52454	1.81744	0.00655246	0.422494	up	=	ENST00000426187.1	AC073133.2-001	lincRNA	chr7	156432523	156435833	-	ENSG00000228569.1	AC073133.2	lincRNA	chr7	156432523	156435833	-	-
ENST00000493181.1	0	0	0	0.199752	0.690432	0.100387	2.03813	1.02724	0.00655668	0.422494	up	=	ENST00000493181.1	TYW5-004	retained_intron	chr2	199942058	199955502	-	ENSG00000162971.10	TYW5	protein_coding	chr2	199929975	199955736	-	tRNA-yW synthesizing protein 5 [Source:HGNC Symbol;Acc:HGNC:26754]
ENST00000584012.1	1.65042	1.97998	1.92433	0.375604	0	0.304691	0.322041	-1.63469	0.00656885	0.422494	down	=	ENST00000584012.1	NARF-IT1-001	sense_intronic	chr17	82482098	82483388	+	ENSG00000266236.1	NARF-IT1	sense_intronic	chr17	82482098	82483388	+	-
ENST00000584078.1	0	0.156954	0	0.378598	1.10565	0.053316	2.81228	1.49174	0.00657384	0.422494	up	=	ENST00000584078.1	RP11-384E22.1-001	lincRNA	chr18	71000477	71011490	-	ENSG00000265781.1	RP11-384E22.1	lincRNA	chr18	71000477	71011490	-	-
ENST00000597780.1	0.402094	0.805821	0.395343	0.474	1.45083	0.217791	2.36688	1.24299	0.00658442	0.422494	up	=	ENST00000597780.1	CTD-2583A14.8-001	sense_intronic	chr19	57867038	57868172	-	ENSG00000269867.1	CTD-2583A14.8	sense_intronic	chr19	57867038	57868172	-	-
ENST00000484359.1	0	0.516294	0	0	1.4541	0	3.71099	1.89181	0.00661472	0.422494	up	=	ENST00000484359.1	CCK-004	retained_intron	chr3	42262984	42264765	-	ENSG00000187094.11	CCK	protein_coding	chr3	42257825	42266207	-	cholecystokinin [Source:HGNC Symbol;Acc:HGNC:1569]
MSTRG.268.1	2.0127	3.32105	3.01146	0.598568	7.15274	0.4985	5.32051	2.41156	0.00663633	0.422494	up	u	-	-	-	GL000225.1	5519	50399	+	-	-	-	-	-	-	-	-
ENST00000529870.1	0	0	0	0.262679	0.950502	0.310692	2.3481	1.23149	0.00664354	0.422494	up	=	ENST00000529870.1	EFEMP2-011	retained_intron	chr11	65871416	65872772	-	ENSG00000172638.12	EFEMP2	protein_coding	chr11	65866441	65873592	-	EGF containing fibulin like extracellular matrix protein 2 [Source:HGNC Symbol;Acc:HGNC:3219]
ENST00000602461.1	2.21993	0.970031	1.40588	0.590361	0	0.66574	0.270895	-1.88419	0.00668017	0.422494	down	=	ENST00000602461.1	MIR222HG-002	lincRNA	chrX	45745211	45770274	-	ENSG00000270069.1	MIR222HG	lincRNA	chrX	45745211	45770274	-	-
ENST00000635227.1	0	0.438502	0.363477	0.152712	0.964168	0	2.38645	1.25487	0.00669125	0.422494	up	=	ENST00000635227.1	LINC01108-002	lincRNA	chr6	14283048	14285454	-	ENSG00000226673.2	LINC01108	lincRNA	chr6	14280127	14285454	-	-
ENST00000621140.4	0	0	0	0.591319	1.94047	0.263093	4.22209	2.07796	0.00669588	0.422494	up	=	ENST00000621140.4	AC129778.2-001	processed_transcript	chr9	40497850	40512575	+	ENSG00000184906.10	AC129778.2	transcribed_unprocessed_pseudogene	chr9	40497850	40566779	+	-
ENST00000390454.2	2.65666	2.13923	3.22282	0.206339	0	0.555464	0.218678	-2.19312	0.00671189	0.422494	down	=	ENST00000390454.2	TRAV25-001	TR_V_gene	chr14	22112347	22113031	+	ENSG00000211806.2	TRAV25	TR_V_gene	chr14	22112347	22113031	+	T cell receptor alpha variable 25 [Source:HGNC Symbol;Acc:HGNC:12122]
ENST00000459889.5	0.006782	0.068285	0.101314	0.424523	2.3501	0.085347	5.25722	2.3943	0.00675091	0.422494	up	=	ENST00000459889.5	DNAJB6-004	nonsense_mediated_decay	chr7	157337023	157417433	+	ENSG00000105993.14	DNAJB6	protein_coding	chr7	157335381	157417439	+	DnaJ heat shock protein family (Hsp40) member B6 [Source:HGNC Symbol;Acc:HGNC:14888]
ENST00000504204.1	0.408805	1.45543	1.29537	0.180677	2.85037	0.182099	4.01253	2.00451	0.00682133	0.422494	up	=	ENST00000504204.1	CTC-367F4.1-001	lincRNA	chr5	145222610	145228982	-	ENSG00000251031.1	CTC-367F4.1	lincRNA	chr5	145222610	145228982	-	-
ENST00000585190.1	0	0.251589	0	0	0.612479	0	2.00948	1.00682	0.00686413	0.422494	up	=	ENST00000585190.1	RP11-567L7.5-001	antisense	chr17	59400488	59403303	-	ENSG00000266002.1	RP11-567L7.5	antisense	chr17	59400488	59403303	-	-
ENST00000486741.5	1.75025	1.11024	1.27227	0.120398	0.005486	0.127752	0.3688	-1.43909	0.00688687	0.422494	down	=	ENST00000486741.5	HMGN1-006	retained_intron	chr21	39342315	39349099	-	ENSG00000205581.10	HMGN1	protein_coding	chr21	39342315	39349647	-	high mobility group nucleosome binding domain 1 [Source:HGNC Symbol;Acc:HGNC:4984]
MSTRG.125304.5	0	0.153225	0.10146	0.477211	2.00651	0.008248	4.61472	2.20624	0.00690772	0.422494	up	j	ENST00000295802.8	RETSAT-001	protein_coding	chr2	85342088	85354620	-	ENSG00000042445.13	RETSAT	protein_coding	chr2	85342088	85354620	-	retinol saturase [Source:HGNC Symbol;Acc:HGNC:25991]
ENST00000579765.1	2.14373	3.443	2.4782	0.674439	3.4502	0.25249	2.37714	1.24922	0.00692359	0.422494	up	=	ENST00000579765.1	RP11-715F3.1-001	processed_pseudogene	chr18	2568392	2569122	+	ENSG00000264150.1	RP11-715F3.1	processed_pseudogene	chr18	2568392	2569122	+	-
ENST00000556919.1	3.97869	5.03794	4.61295	0.918758	0.947802	1.11291	0.36668	-1.44741	0.00695484	0.422494	down	=	ENST00000556919.1	CTD-2325P2.3-001	antisense	chr14	68683411	68685565	-	ENSG00000258623.1	CTD-2325P2.3	antisense	chr14	68683411	68685565	-	-
ENST00000587253.5	0.854992	0.749208	0.891939	0.738899	0	0.695381	0.419515	-1.2532	0.00696814	0.422494	down	=	ENST00000587253.5	RP11-154D6.1-013	antisense	chr6	71281385	71328063	-	ENSG00000232295.7	RP11-154D6.1	processed_transcript	chr6	71221457	71328228	-	-
ENST00000449287.1	4.17336	3.03414	2.73963	1.29203	0.465891	1.07337	0.265658	-1.91236	0.00699974	0.422494	down	=	ENST00000449287.1	RP4-801G22.3-001	unprocessed_pseudogene	chr1	157636300	157640301	-	ENSG00000233712.1	RP4-801G22.3	unprocessed_pseudogene	chr1	157636300	157640301	-	-
ENST00000626773.2	0	0	0	0.161382	0.695727	0.165294	2.01342	1.00965	0.00704188	0.422494	up	=	ENST00000626773.2	MAMDC2-AS1-015	antisense	chr9	70062880	70088424	-	ENSG00000204706.14	MAMDC2-AS1	antisense	chr9	70033921	70175888	-	-
ENST00000445540.1	2.93423	2.06895	3.20648	0.790593	0.389771	0.813635	0.305797	-1.70935	0.00707175	0.422494	down	=	ENST00000445540.1	GPC6-AS2-001	antisense	chr13	93818424	93836144	-	ENSG00000224394.1	GPC6-AS2	antisense	chr13	93818424	93836144	-	-
ENST00000561649.1	2.85766	3.45561	3.4235	0.812201	0.180283	0.851505	0.238961	-2.06515	0.00708486	0.422494	down	=	ENST00000561649.1	RP11-616M22.7-001	lincRNA	chr16	1294551	1299166	-	ENSG00000260710.1	RP11-616M22.7	lincRNA	chr16	1294551	1299166	-	-
ENST00000495897.2	1.89858	1.74525	1.69352	0.019829	0	0.337913	0.3182	-1.652	0.00709787	0.422494	down	=	ENST00000495897.2	PPP3CB-004	processed_transcript	chr10	73466958	73471577	-	ENSG00000107758.15	PPP3CB	protein_coding	chr10	73436428	73496024	-	protein phosphatase 3 catalytic subunit beta [Source:HGNC Symbol;Acc:HGNC:9315]
ENST00000596126.1	0.98279	2.16905	1.55511	0.522406	2.82348	0	3.14513	1.65312	0.00709942	0.422494	up	=	ENST00000596126.1	ZNF429-005	processed_transcript	chr19	21505613	21529147	+	ENSG00000197013.9	ZNF429	protein_coding	chr19	21496682	21556270	+	zinc finger protein 429 [Source:HGNC Symbol;Acc:HGNC:20817]
ENST00000416100.1	3.25695	2.90042	2.28751	0.729858	0	0.477167	0.210285	-2.24958	0.00710762	0.422494	down	=	ENST00000416100.1	AC102953.6-001	antisense	chr7	1508655	1509427	-	ENSG00000231927.1	AC102953.6	antisense	chr7	1508655	1509427	-	-
ENST00000499601.2	1.40578	1.00489	1.47823	0.379913	0.183429	0.536662	0.43661	-1.19558	0.00711978	0.422494	down	=	ENST00000499601.2	CTC-241N9.1-001	lincRNA	chr5	179859013	179861283	+	ENSG00000245317.2	CTC-241N9.1	lincRNA	chr5	179859013	179861283	+	-
ENST00000503374.1	0	0.725271	0	0.129963	1.97306	0.023475	4.81066	2.26624	0.00712675	0.422494	up	=	ENST00000503374.1	OXCT1-007	retained_intron	chr5	41731739	41739721	-	ENSG00000083720.12	OXCT1	protein_coding	chr5	41730065	41870519	-	3-oxoacid CoA-transferase 1 [Source:HGNC Symbol;Acc:HGNC:8527]
ENST00000496078.1	2.45334	3.42238	2.50088	0	0.312957	0	0.429503	-1.21926	0.00715282	0.422494	down	=	ENST00000496078.1	MARC2-004	processed_transcript	chr1	220756278	220761764	+	ENSG00000117791.15	42796	protein_coding	chr1	220748225	220784815	+	mitochondrial amidoxime reducing component 2 [Source:HGNC Symbol;Acc:HGNC:26064]
ENST00000489053.1	0	0.767549	0.502658	0	1.50709	0	3.35374	1.74577	0.00717988	0.422494	up	=	ENST00000489053.1	HDAC6-039	retained_intron	chrX	48817638	48818286	+	ENSG00000094631.18	HDAC6	protein_coding	chrX	48801377	48824982	+	histone deacetylase 6 [Source:HGNC Symbol;Acc:HGNC:14064]
ENST00000558104.1	0.569648	1.31941	0.835155	0.396153	1.79486	0	2.62044	1.38981	0.00718735	0.422494	up	=	ENST00000558104.1	RORA-AS2-001	antisense	chr15	60681569	60686888	+	ENSG00000259482.1	RORA-AS2	antisense	chr15	60681569	60686888	+	-
ENST00000463429.1	0	0	0	0.198347	1.04565	0.159709	2.64201	1.40164	0.00720543	0.422494	up	=	ENST00000463429.1	SAMD13-009	retained_intron	chr1	84301656	84304278	+	ENSG00000203943.8	SAMD13	protein_coding	chr1	84298366	84389957	+	sterile alpha motif domain containing 13 [Source:HGNC Symbol;Acc:HGNC:24582]
ENST00000565099.1	1.68687	1.6856	1.95798	0.140448	0.215871	0	0.472855	-1.08053	0.00722111	0.422494	down	=	ENST00000565099.1	EIF3C-016	processed_transcript	chr16	28720499	28723217	+	ENSG00000184110.14	EIF3C	protein_coding	chr16	28688558	28735730	+	eukaryotic translation initiation factor 3 subunit C [Source:HGNC Symbol;Acc:HGNC:3279]
ENST00000366280.2	0	0.855744	0.723867	0.738715	3.54061	0.809696	5.83527	2.5448	0.00726432	0.422494	up	=	ENST00000366280.2	RP11-814E24.1-001	unprocessed_pseudogene	chr7	56322804	56323601	+	ENSG00000203462.2	RP11-814E24.1	unprocessed_pseudogene	chr7	56322804	56323601	+	-
MSTRG.30991.1	0.450343	2.88817	0.867556	0.450362	5.49993	0.358379	8.44377	3.07789	0.00730736	0.422494	up	o	ENST00000635239.1	MICU1-013	protein_coding	chr10	72367546	72626131	-	ENSG00000107745.17	MICU1	protein_coding	chr10	72367327	72626191	-	mitochondrial calcium uptake 1 [Source:HGNC Symbol;Acc:HGNC:1530]
ENST00000586366.5	0	0	0	0.367166	0.794849	0.17552	2.1434	1.0999	0.00731043	0.422494	up	=	ENST00000586366.5	ATP9B-003	nonsense_mediated_decay	chr18	79069392	79255271	+	ENSG00000166377.19	ATP9B	protein_coding	chr18	79069285	79378283	+	ATPase phospholipid transporting 9B (putative) [Source:HGNC Symbol;Acc:HGNC:13541]
ENST00000524691.1	2.1931	2.01911	1.93755	0.160157	0	0.603955	0.26823	-1.89846	0.0073164	0.422494	down	=	ENST00000524691.1	CCDC190-004	processed_transcript	chr1	162824458	162855783	-	ENSG00000185860.13	CCDC190	protein_coding	chr1	162824458	162868815	-	coiled-coil domain containing 190 [Source:HGNC Symbol;Acc:HGNC:28736]
ENST00000570081.1	0	0.020914	0	0.133493	0.868658	0.011116	2.44479	1.28971	0.00732919	0.422494	up	=	ENST00000570081.1	TUBGCP4-005	processed_transcript	chr15	43369221	43376624	+	ENSG00000137822.12	TUBGCP4	protein_coding	chr15	43369221	43409771	+	tubulin gamma complex associated protein 4 [Source:HGNC Symbol;Acc:HGNC:16691]
ENST00000445878.1	3.08936	3.49987	4.0778	0.396479	0.120941	0.744155	0.213722	-2.22619	0.00733612	0.422494	down	=	ENST00000445878.1	FLJ31356-002	antisense	chr2	28384409	28394672	-	ENSG00000229951.5	FLJ31356	antisense	chr2	28384409	28394672	-	-
MSTRG.69679.1	0	1.44062	0	0	9.91218	0.25258	30.2573	4.91921	0.00741753	0.422494	up	u	-	-	-	chr14	17923671	17997772	-	-	-	-	-	-	-	-	-
ENST00000548691.1	0	0.420214	0.516319	0.088171	1.57587	0	3.44136	1.78298	0.00746041	0.422494	up	=	ENST00000548691.1	RP11-248E9.6-001	lincRNA	chr12	87816486	87817831	+	ENSG00000257940.1	RP11-248E9.6	lincRNA	chr12	87816486	87817831	+	-
ENST00000514507.1	0.478955	1.41601	0.791549	0.353457	1.61574	0.15807	2.38021	1.25109	0.00746253	0.422494	up	=	ENST00000514507.1	CEP72-002	processed_transcript	chr5	655455	667168	+	ENSG00000112877.7	CEP72	protein_coding	chr5	612272	667168	+	centrosomal protein 72 [Source:HGNC Symbol;Acc:HGNC:25547]
ENST00000567672.1	2.71843	1.57085	1.96579	0.83319	0	0.493359	0.235306	-2.08739	0.00748191	0.422494	down	=	ENST00000567672.1	MT1F-004	processed_transcript	chr16	56659234	56660698	+	ENSG00000198417.6	MT1F	protein_coding	chr16	56657694	56660698	+	metallothionein 1F [Source:HGNC Symbol;Acc:HGNC:7398]
ENST00000476417.5	0	0	0	0.191944	1.05735	0.166611	2.66001	1.41143	0.00748918	0.422494	up	=	ENST00000476417.5	ITIH5-006	retained_intron	chr10	7572772	7622477	-	ENSG00000123243.14	ITIH5	protein_coding	chr10	7559270	7666998	-	inter-alpha-trypsin inhibitor heavy chain family member 5 [Source:HGNC Symbol;Acc:HGNC:21449]
ENST00000612837.1	0.063179	0.508065	0.471125	0.624218	1.83774	0.713787	3.04678	1.60729	0.00751149	0.422494	up	=	ENST00000612837.1	RP11-513I15.6-004	antisense	chr6	34248590	34278116	+	ENSG00000225339.3	RP11-513I15.6	processed_transcript	chr6	34248568	34286768	+	-
ENST00000615974.1	0	0.593751	0.142993	0.146851	1.17762	0.117521	2.82994	1.50077	0.00755566	0.422494	up	=	ENST00000615974.1	AC011718.2-002	lincRNA	chr22	18370666	18391105	-	ENSG00000274044.4	AC011718.2	lincRNA	chr22	18361823	18391105	-	-
MSTRG.258840.1	8.65177	6.32028	13.2613	0.84115	0	1.20689	0.0645646	-3.95311	0.00757387	0.422494	down	u	-	-	-	chrX	115726019	115737327	+	-	-	-	-	-	-	-	-
ENST00000527554.2	0.264914	0.896234	0.78403	0.863556	3.01168	1.1205	3.85563	1.94697	0.00757728	0.422494	up	=	ENST00000527554.2	DICER1-011	retained_intron	chr14	95090665	95091422	-	ENSG00000100697.14	DICER1	protein_coding	chr14	95086228	95158010	-	dicer 1, ribonuclease III [Source:HGNC Symbol;Acc:HGNC:17098]
ENST00000446028.1	0.354391	0.808734	0.883159	0.485252	1.80768	0.246969	2.65294	1.40759	0.00758747	0.422494	up	=	ENST00000446028.1	RP11-431N15.2-001	lincRNA	chrX	56618391	56624458	+	ENSG00000230105.1	RP11-431N15.2	lincRNA	chrX	56618391	56624458	+	-
ENST00000521855.1	0.078572	0.68382	0.402266	0.405102	1.37561	0.344257	2.61862	1.38881	0.00762119	0.422494	up	=	ENST00000521855.1	MGAT4B-017	retained_intron	chr5	179799724	179800431	-	ENSG00000161013.16	MGAT4B	protein_coding	chr5	179797597	179806952	-	mannosyl (alpha-1,3-)-glycoprotein beta-1,4-N-acetylglucosaminyltransferase, isozyme B [Source:HGNC Symbol;Acc:HGNC:7048]
ENST00000456176.5	2.41806	1.7784	1.72361	0	0	0.227775	0.292743	-1.77229	0.00764493	0.422494	down	=	ENST00000456176.5	AC067945.4-001	antisense	chr2	191021526	191032314	+	ENSG00000231858.5	AC067945.4	processed_transcript	chr2	191021526	191032314	+	-
ENST00000457750.1	3.9274	5.55067	4.99334	0.648941	1.16332	0.606275	0.471509	-1.08464	0.00773852	0.422494	down	=	ENST00000457750.1	MUC20P1-001	unprocessed_pseudogene	chr3	195614947	195620233	+	ENSG00000224769.1	MUC20P1	unprocessed_pseudogene	chr3	195614947	195620233	+	-
ENST00000498569.5	0	0	0	0.358385	1.65825	0.45292	3.52787	1.8188	0.00776013	0.422494	up	=	ENST00000498569.5	NF1-021	processed_transcript	chr17	31378648	31382116	+	ENSG00000196712.16	NF1	protein_coding	chr17	31094927	31382116	+	neurofibromin 1 [Source:HGNC Symbol;Acc:HGNC:7765]
ENST00000521444.1	1.79254	0.94222	1.93476	0.650273	0	0.948149	0.263565	-1.92377	0.00777448	0.422494	down	=	ENST00000521444.1	AC083843.2-001	lincRNA	chr8	134832747	134834482	+	ENSG00000254028.1	AC083843.2	lincRNA	chr8	134832747	134834482	+	-
ENST00000570759.1	2.95233	2.34985	3.69363	0	0	0.083834	0.232147	-2.10689	0.0077843	0.422494	down	=	ENST00000570759.1	FLYWCH1-015	processed_transcript	chr16	2914261	2922651	+	ENSG00000059122.16	FLYWCH1	protein_coding	chr16	2911937	2951208	+	FLYWCH-type zinc finger 1 [Source:HGNC Symbol;Acc:HGNC:25404]
MSTRG.230880.1	0.717705	1.45819	0.593958	0.315949	6.24832	0.366959	9.33075	3.22199	0.00784563	0.422494	up	o	ENST00000517759.1	RP11-598P20.3-001	processed_pseudogene	chr8	43125995	43126397	-	ENSG00000254198.1	RP11-598P20.3	processed_pseudogene	chr8	43125995	43126397	-	-
ENST00000600928.5	0	0.347964	0	0	0.835491	0	2.42833	1.27996	0.00786638	0.422494	up	=	ENST00000600928.5	AC097467.2-017	antisense	chr4	155357116	155367509	+	ENSG00000250910.7	AC097467.2	antisense	chr4	155173716	155381694	+	-
ENST00000589879.1	0.000345	0.108589	0.016237	0.002652	2.25503	0.005178	5.54323	2.47073	0.00788738	0.422494	up	=	ENST00000589879.1	COX6B2-009	processed_transcript	chr19	55351757	55353394	-	ENSG00000160471.12	COX6B2	protein_coding	chr19	55349306	55354814	-	cytochrome c oxidase subunit 6B2 [Source:HGNC Symbol;Acc:HGNC:24380]
ENST00000595706.1	1.54682	2.80004	2.15237	0.880929	2.82019	0.395908	2.15407	1.10706	0.00791165	0.422494	up	=	ENST00000595706.1	RP11-886P16.6-001	antisense	chr19	8423355	8427827	-	ENSG00000268931.1	RP11-886P16.6	antisense	chr19	8423355	8427827	-	-
ENST00000580361.1	0	0	0	0.478211	1.61835	0.670042	3.25695	1.70352	0.00795221	0.422494	up	=	ENST00000580361.1	RAB31-011	retained_intron	chr18	9814048	9815438	+	ENSG00000168461.12	RAB31	protein_coding	chr18	9708165	9862551	+	RAB31, member RAS oncogene family [Source:HGNC Symbol;Acc:HGNC:9771]
ENST00000536855.1	2.46142	1.75919	2.1041	0	0	0.330595	0.270283	-1.88746	0.00799922	0.422494	down	=	ENST00000536855.1	RP11-809N8.4-001	antisense	chr11	73405297	73410682	+	ENSG00000256448.5	RP11-809N8.4	antisense	chr11	73405297	73410682	+	-
ENST00000465884.1	1.51561	1.18957	1.58617	0.569552	0.134923	0.371597	0.403793	-1.30831	0.00799997	0.422494	down	=	ENST00000465884.1	TBC1D5-006	processed_transcript	chr3	17337389	17372134	-	ENSG00000131374.14	TBC1D5	protein_coding	chr3	17157162	18444817	-	TBC1 domain family member 5 [Source:HGNC Symbol;Acc:HGNC:19166]
ENST00000566806.1	0.004495	0.750969	0.777072	0.692338	2.89672	0.354035	5.11676	2.35523	0.00804431	0.422494	up	=	ENST00000566806.1	RP11-1166P10.6-002	processed_transcript	chr16	32008438	32084785	-	ENSG00000261727.2	RP11-1166P10.6	transcribed_processed_pseudogene	chr16	32008438	32084785	-	-
ENST00000465374.1	1.78018	1.52121	1.47962	0.164934	0.23528	0.075518	0.486945	-1.03817	0.00807498	0.422494	down	=	ENST00000465374.1	PIGC-005	processed_transcript	chr1	172376131	172380906	-	ENSG00000135845.9	PIGC	protein_coding	chr1	172370189	172444086	-	phosphatidylinositol glycan anchor biosynthesis class C [Source:HGNC Symbol;Acc:HGNC:8960]
ENST00000442037.5	0	0	0	0.726372	3.50744	1.03229	6.59789	2.722	0.00807568	0.422494	up	=	ENST00000442037.5	H19-015	lincRNA	chr11	1995176	1996191	-	ENSG00000130600.16	H19	processed_transcript	chr11	1995163	2001470	-	-
ENST00000547444.1	0.464141	1.13152	1.04284	0.239623	1.46063	0.107071	2.15104	1.10504	0.00810735	0.422494	up	=	ENST00000547444.1	SLC25A3-010	retained_intron	chr12	98597565	98598567	+	ENSG00000075415.12	SLC25A3	protein_coding	chr12	98593591	98606379	+	solute carrier family 25 member 3 [Source:HGNC Symbol;Acc:HGNC:10989]
ENST00000582010.3	0	0.045399	0	0	0.69547	0	2.15871	1.11017	0.00811671	0.422494	up	=	ENST00000582010.3	CA14-003	retained_intron	chr1	150257851	150261331	+	ENSG00000118298.10	CA14	protein_coding	chr1	150257159	150265078	+	carbonic anhydrase 14 [Source:HGNC Symbol;Acc:HGNC:1372]
MSTRG.113395.1	1.7033	3.99971	3.80548	0.629868	5.07353	0.290878	3.70153	1.88812	0.00815388	0.422494	up	u	-	-	-	chr19	24767810	24865705	-	-	-	-	-	-	-	-	-
ENST00000484909.5	2.26499	1.94484	1.8158	0.421816	0.135165	0.17468	0.351886	-1.50682	0.0081676	0.422494	down	=	ENST00000484909.5	RASGRP3-002	retained_intron	chr2	33436326	33482936	+	ENSG00000152689.17	RASGRP3	protein_coding	chr2	33436324	33564750	+	RAS guanyl releasing protein 3 [Source:HGNC Symbol;Acc:HGNC:14545]
ENST00000537369.2	0	0.195865	0.243703	0.538638	2.46203	0	5.44032	2.44369	0.00818994	0.422494	up	=	ENST00000537369.2	TRAV8-5-001	TR_V_pseudogene	chr14	21903077	21904598	+	ENSG00000256379.2	TRAV8-5	TR_V_pseudogene	chr14	21903077	21904598	+	-
ENST00000589740.1	3.64325	4.2541	3.77171	0.585736	0.722399	0.261824	0.414169	-1.27171	0.00819627	0.422494	down	=	ENST00000589740.1	CTD-2319I12.2-001	lincRNA	chr17	60079309	60088695	+	ENSG00000267416.1	CTD-2319I12.2	lincRNA	chr17	60079309	60088695	+	-
ENST00000508935.1	0	0.094025	0	0.049004	1.44952	0.119871	3.52909	1.8193	0.00819883	0.422494	up	=	ENST00000508935.1	PPIP5K2-010	retained_intron	chr5	103173254	103174191	+	ENSG00000145725.19	PPIP5K2	protein_coding	chr5	103120149	103212799	+	diphosphoinositol pentakisphosphate kinase 2 [Source:HGNC Symbol;Acc:HGNC:29035]
ENST00000464615.1	0	0.060206	0.040156	0	1.0288	0	2.76816	1.46893	0.00821493	0.422494	up	=	ENST00000464615.1	WBSCR22-015	processed_transcript	chr7	73683025	73686734	+	ENSG00000071462.11	WBSCR22	protein_coding	chr7	73683025	73705161	+	Williams-Beuren syndrome chromosome region 22 [Source:HGNC Symbol;Acc:HGNC:16405]
ENST00000526766.1	3.68016	3.21624	2.41051	0.385314	0.01632	0.196078	0.220029	-2.18423	0.00831215	0.422494	down	=	ENST00000526766.1	KCTD9P4-001	processed_pseudogene	chr11	112180773	112183191	+	ENSG00000214264.4	KCTD9P4	processed_pseudogene	chr11	112180773	112183191	+	-
ENST00000480053.1	0.734127	2.09493	1.80786	0.416123	4.12117	0.536094	4.42891	2.14695	0.00831439	0.422494	up	=	ENST00000480053.1	PLXNA2-003	processed_transcript	chr1	208031042	208031653	-	ENSG00000076356.6	PLXNA2	protein_coding	chr1	208022242	208244320	-	plexin A2 [Source:HGNC Symbol;Acc:HGNC:9100]
ENST00000585185.1	1.84818	2.1928	1.63001	0.317082	0	0.298499	0.319687	-1.64527	0.00833655	0.422494	down	=	ENST00000585185.1	RP11-595B24.1-002	lincRNA	chr18	22010296	22043471	+	ENSG00000265758.1	RP11-595B24.1	lincRNA	chr18	21981121	22051159	+	-
MSTRG.28536.3	0	3.00143	0.353168	0	13.7119	0.322776	41.7067	5.38221	0.00833948	0.422494	up	u	-	-	-	chr10	40442351	40935014	-	-	-	-	-	-	-	-	-
MSTRG.97153.2	0	0.188825	0	0	7.82451	0	23.8958	4.57868	0.00835792	0.422494	up	u	-	-	-	chr17	24209111	24355120	-	-	-	-	-	-	-	-	-
ENST00000565495.1	0.101991	0.196509	0.129328	0.287664	1.1663	0.00791	2.69759	1.43167	0.00837161	0.422494	up	=	ENST00000565495.1	RP11-382A20.4-003	antisense	chr15	83184805	83439445	+	ENSG00000259986.1	RP11-382A20.4	antisense	chr15	83179182	83439445	+	-
MSTRG.188377.1	0	0	0	2.69053	1.56157	2.31202	2.25214	1.1713	0.00837536	0.422494	up	u	-	-	-	chr5	48557380	48561833	+	-	-	-	-	-	-	-	-
MSTRG.188378.1	0	0	0	0.52063	6.91559	0.193879	18.3123	4.19474	0.00841377	0.422494	up	u	-	-	-	chr5	48581313	48605362	+	-	-	-	-	-	-	-	-
ENST00000404891.1	1.40176	1.08624	0.946535	0.215183	0	0.124061	0.418942	-1.25518	0.00841978	0.422494	down	=	ENST00000404891.1	PP14571-002	antisense	chr2	240449419	240456700	-	ENSG00000218416.4	PP14571	processed_transcript	chr2	240449315	240456714	-	-
MSTRG.145838.1	11.1805	5.98837	6.16768	1.52527	0.645317	1.46782	0.132639	-2.91442	0.00844222	0.422494	down	u	-	-	-	chr21	12404587	12439700	+	-	-	-	-	-	-	-	-
MSTRG.212486.1	3.32431	6.13073	3.46673	1.60775	6.53933	1.15218	3.00988	1.5897	0.00853741	0.422494	up	x	ENST00000316300.9	LPA-001	protein_coding	chr6	160531483	160664259	-	ENSG00000198670.11	LPA	protein_coding	chr6	160531483	160664259	-	lipoprotein(a) [Source:HGNC Symbol;Acc:HGNC:6667]
ENST00000577173.1	0.772985	1.33574	1.34086	0.087004	2.41455	0	3.06097	1.61399	0.00854867	0.422494	up	=	ENST00000577173.1	RP11-429K17.1-001	antisense	chr16	20385957	20391164	+	ENSG00000263237.1	RP11-429K17.1	antisense	chr16	20385957	20391164	+	-
ENST00000583907.1	2.0194	2.27844	2.05611	0.834068	0	0.76583	0.253577	-1.9795	0.00863063	0.422494	down	=	ENST00000583907.1	H3F3BP2-001	unprocessed_pseudogene	chr17	28416922	28417492	+	ENSG00000265541.1	H3F3BP2	unprocessed_pseudogene	chr17	28416922	28417492	+	-
MSTRG.258.6	10.811	8.25705	8.3706	0	0	0.928977	0.0723496	-3.78887	0.00863111	0.422494	down	u	-	-	-	GL000224.1	2657	12344	-	-	-	-	-	-	-	-	-
ENST00000493374.5	0	0.124888	0.075739	0	1.61881	0.08846	3.85628	1.94721	0.0086946	0.422494	up	=	ENST00000493374.5	PPP1R7-014	retained_intron	chr2	241150484	241158923	+	ENSG00000115685.14	PPP1R7	protein_coding	chr2	241149576	241183652	+	protein phosphatase 1 regulatory subunit 7 [Source:HGNC Symbol;Acc:HGNC:9295]
ENST00000523706.5	4.02826	2.65171	2.60734	0.038191	0.021646	0.295206	0.207527	-2.26863	0.00869733	0.422494	down	=	ENST00000523706.5	ZDHHC14-006	retained_intron	chr6	157629389	157673937	+	ENSG00000175048.16	ZDHHC14	protein_coding	chr6	157381133	157678146	+	zinc finger DHHC-type containing 14 [Source:HGNC Symbol;Acc:HGNC:20341]
ENST00000482980.5	1.00745	1.2194	1.08062	0.294314	0.009293	0.301876	0.442988	-1.17466	0.00873093	0.422494	down	=	ENST00000482980.5	ABCC13-004	processed_transcript	chr21	14273799	14338017	+	ENSG00000243064.8	ABCC13	transcribed_unprocessed_pseudogene	chr21	14236206	14362754	+	-
ENST00000598860.1	0.190336	1.05494	0.220219	0.909778	2.97494	0.346696	5.25875	2.39472	0.00873875	0.422494	up	=	ENST00000598860.1	SMG9-011	retained_intron	chr19	43733424	43734825	-	ENSG00000105771.13	SMG9	protein_coding	chr19	43727992	43754990	-	SMG9, nonsense mediated mRNA decay factor [Source:HGNC Symbol;Acc:HGNC:25763]
ENST00000463167.1	2.23946	1.42735	1.9306	0.51372	0.110757	0.302971	0.323512	-1.62811	0.00876166	0.422494	down	=	ENST00000463167.1	WWTR1-IT1-001	sense_intronic	chr3	149648997	149650184	-	ENSG00000241985.1	WWTR1-IT1	sense_intronic	chr3	149648997	149650184	-	-
ENST00000448600.5	1.5492	1.81662	1.89103	0.416484	0.106992	0.280688	0.38606	-1.3731	0.00877156	0.422494	down	=	ENST00000448600.5	RSU1P2-005	processed_transcript	chr10	45099487	45147892	-	ENSG00000232554.8	RSU1P2	transcribed_unprocessed_pseudogene	chr10	45099487	45154596	-	-
ENST00000492061.5	0.152927	0.71913	0.326456	0.29184	1.07163	0.161303	2.21785	1.14916	0.00879503	0.422494	up	=	ENST00000492061.5	PEF1-004	processed_transcript	chr1	31633159	31644601	-	ENSG00000162517.12	PEF1	protein_coding	chr1	31629862	31644896	-	penta-EF-hand domain containing 1 [Source:HGNC Symbol;Acc:HGNC:30009]
ENST00000498471.1	0	0.935096	0	0.516023	3.08712	0	7.48359	2.90373	0.00879737	0.422494	up	=	ENST00000498471.1	IL17RD-008	processed_transcript	chr3	57150290	57165178	-	ENSG00000144730.16	IL17RD	protein_coding	chr3	57089982	57170306	-	interleukin 17 receptor D [Source:HGNC Symbol;Acc:HGNC:17616]
ENST00000540562.1	0	0.041983	0	0	0.786736	0	2.32999	1.22032	0.00882038	0.422494	up	=	ENST00000540562.1	INO80E-005	retained_intron	chr16	29996274	30005790	+	ENSG00000169592.14	INO80E	protein_coding	chr16	29995294	30005793	+	INO80 complex subunit E [Source:HGNC Symbol;Acc:HGNC:26905]
ENST00000520224.1	0	0.269963	0.442302	0.169541	1.64456	0	3.60432	1.84973	0.00883657	0.422494	up	=	ENST00000520224.1	RP11-351C8.1-001	lincRNA	chr8	126766876	126790637	-	ENSG00000253573.1	RP11-351C8.1	lincRNA	chr8	126766876	126790637	-	-
ENST00000589372.1	2.7055	2.30685	1.84321	0.463794	0.301367	0.55809	0.354825	-1.49482	0.00884557	0.422494	down	=	ENST00000589372.1	UBL5-005	retained_intron	chr19	9827926	9830076	+	ENSG00000198258.10	UBL5	protein_coding	chr19	9827892	9830115	+	ubiquitin like 5 [Source:HGNC Symbol;Acc:HGNC:13736]
ENST00000488008.1	0	0.379362	0.268267	0.328533	1.14471	0.424787	2.41538	1.27225	0.00886451	0.422494	up	=	ENST00000488008.1	ZBTB17-012	processed_transcript	chr1	15942756	15943384	-	ENSG00000116809.11	ZBTB17	protein_coding	chr1	15941869	15976132	-	zinc finger and BTB domain containing 17 [Source:HGNC Symbol;Acc:HGNC:12936]
ENST00000472664.1	0	0	0	1.16069	1.66798	0.608464	3.25927	1.70455	0.00890159	0.422494	up	=	ENST00000472664.1	PPP2R2D-004	retained_intron	chr10	131940607	131945925	+	ENSG00000175470.18	PPP2R2D	protein_coding	chr10	131900644	131959834	+	protein phosphatase 2 regulatory subunit Bdelta [Source:HGNC Symbol;Acc:HGNC:23732]
ENST00000596622.1	1.45263	1.25174	1.586	0	0	0.254974	0.369672	-1.43568	0.00891571	0.422494	down	=	ENST00000596622.1	AC073254.1-008	antisense	chr2	232595767	232611971	-	ENSG00000237126.8	AC073254.1	antisense	chr2	232580948	232611971	-	-
ENST00000528660.1	2.23334	2.06315	2.75897	0.193347	0.197264	0.429037	0.331126	-1.59455	0.00892052	0.422494	down	=	ENST00000528660.1	RP11-736K20.5-001	antisense	chr11	86892214	86922104	-	ENSG00000255471.1	RP11-736K20.5	antisense	chr11	86892214	86925037	-	-
ENST00000484860.1	0	0	0	0.30599	1.17551	0.079388	2.9371	1.55439	0.00894503	0.422494	up	=	ENST00000484860.1	DOK5-004	processed_transcript	chr20	54554933	54555557	+	ENSG00000101134.11	DOK5	protein_coding	chr20	54475597	54651171	+	docking protein 5 [Source:HGNC Symbol;Acc:HGNC:16173]
MSTRG.39083.1	1.20918	2.26839	1.9343	0.497416	3.76355	0.655043	3.22817	1.69071	0.00896116	0.422494	up	i	ENST00000389817.7	ABCC8-001	protein_coding	chr11	17392885	17476845	-	ENSG00000006071.12	ABCC8	protein_coding	chr11	17392885	17476845	-	ATP binding cassette subfamily C member 8 [Source:HGNC Symbol;Acc:HGNC:59]
ENST00000597119.1	3.27506	2.38322	2.99077	0.81665	0.616855	0.646945	0.378937	-1.39997	0.00899875	0.422494	down	=	ENST00000597119.1	L34079.3-001	antisense	chr19	43553445	43555494	+	ENSG00000269177.1	L34079.3	antisense	chr19	43553445	43555494	+	-
ENST00000450820.2	2.70504	1.78978	2.07856	0.431348	0.24093	0.316275	0.342623	-1.5453	0.00900923	0.422494	down	=	ENST00000450820.2	RSRP1-021	processed_transcript	chr1	25253114	25267885	-	ENSG00000117616.17	RSRP1	protein_coding	chr1	25242237	25338213	-	arginine and serine rich protein 1 [Source:HGNC Symbol;Acc:HGNC:25234]
ENST00000244070.7	0	0.503699	0	0.223245	1.24927	0	3.19985	1.678	0.00903103	0.422494	up	=	ENST00000244070.7	PPP4R1L-005	processed_transcript	chr20	58245746	58309439	-	ENSG00000124224.16	PPP4R1L	transcribed_unprocessed_pseudogene	chr20	58228940	58309439	-	-
ENST00000526801.1	1.12692	1.09849	0.858908	0.507478	0.09074	0.549446	0.457847	-1.12706	0.00905515	0.422494	down	=	ENST00000526801.1	ASCC1-018	processed_transcript	chr10	72152898	72159375	-	ENSG00000138303.17	ASCC1	protein_coding	chr10	72096032	72217134	-	activating signal cointegrator 1 complex subunit 1 [Source:HGNC Symbol;Acc:HGNC:24268]
ENST00000553666.1	1.02912	1.4265	1.27666	0.369543	2.02873	0.363291	2.07181	1.05089	0.00906898	0.422494	up	=	ENST00000553666.1	NDUFB1-002	retained_intron	chr14	92116126	92118726	-	ENSG00000183648.9	NDUFB1	protein_coding	chr14	92116122	92121917	-	NADH:ubiquinone oxidoreductase subunit B1 [Source:HGNC Symbol;Acc:HGNC:7695]
ENST00000489774.1	1.97511	1.37212	1.60259	0.448201	0.37146	0.52015	0.461022	-1.11709	0.00912538	0.422494	down	=	ENST00000489774.1	AUTS2-006	processed_transcript	chr7	70694873	70699490	+	ENSG00000158321.15	AUTS2	protein_coding	chr7	69598919	70793068	+	autism susceptibility candidate 2 [Source:HGNC Symbol;Acc:HGNC:14262]
ENST00000449350.6	0.1501	0.405016	0.484016	0.568862	1.21164	0.428423	2.14205	1.09899	0.00914124	0.422494	up	=	ENST00000449350.6	RP11-407B7.1-002	lincRNA	chr3	194009458	194070952	-	ENSG00000230102.7	RP11-407B7.1	processed_transcript	chr3	194005259	194070970	-	-
ENST00000597891.1	1.56941	1.3397	1.69188	0.255036	0.238102	0.494523	0.443175	-1.17405	0.0091821	0.422494	down	=	ENST00000597891.1	RP11-345P4.6-001	transcribed_processed_pseudogene	chr1	1673275	1674397	+	ENSG00000269737.2	RP11-345P4.6	transcribed_processed_pseudogene	chr1	1671990	1674397	+	-
ENST00000514864.1	0.171557	0.430146	0.185571	0.24303	1.10684	0.36268	2.21068	1.14449	0.0091903	0.422494	up	=	ENST00000514864.1	RP11-806K15.1-001	antisense	chr4	175790307	175812189	+	ENSG00000249106.1	RP11-806K15.1	antisense	chr4	175790307	175812189	+	-
MSTRG.97153.1	0.098879	0.395754	0	0	10.2353	0.065574	31.1995	4.96345	0.00919468	0.422494	up	u	-	-	-	chr17	24166274	24355120	-	-	-	-	-	-	-	-	-
ENST00000623935.1	0.23762	1.04571	0.75721	0.224124	1.86803	0.297619	2.99813	1.58406	0.00920261	0.422494	up	=	ENST00000623935.1	SOX9-AS1-019	lincRNA	chr17	72219946	72237203	-	ENSG00000234899.9	SOX9-AS1	processed_transcript	chr17	72034107	72237203	-	-
ENST00000503441.1	0.759831	1.75868	0.752644	0.342322	3.31126	0.405811	4.12814	2.04549	0.00922672	0.422494	up	=	ENST00000503441.1	CTD-2152M20.2-001	antisense	chr5	32103445	32121941	-	ENSG00000250764.1	CTD-2152M20.2	antisense	chr5	32103445	32121941	-	-
ENST00000596296.1	3.46306	2.2479	2.27683	0.454242	0.222545	0.392087	0.283635	-1.81789	0.00926118	0.422494	down	=	ENST00000596296.1	CTD-2619J13.16-001	TEC	chr19	58418560	58419310	+	ENSG00000268543.1	CTD-2619J13.16	TEC	chr19	58418560	58419310	+	-
ENST00000499459.2	0	0	0	0.190544	0.905079	0.258877	2.31555	1.21135	0.00930954	0.422494	up	=	ENST00000499459.2	CTD-2366F13.1-002	antisense	chr5	53109899	53115126	+	ENSG00000247796.2	CTD-2366F13.1	antisense	chr5	53109842	53115126	+	-
ENST00000602199.5	0	0.259645	0	0.004461	0.673723	0.046908	2.08682	1.06131	0.00939692	0.422494	up	=	ENST00000602199.5	RP5-1101C3.1-006	antisense	chr7	122328469	122379218	+	ENSG00000240499.7	RP5-1101C3.1	antisense	chr7	122328469	122440388	+	-
ENST00000451646.1	1.17825	1.89791	1.17817	0.413892	2.91214	0.048173	3.18403	1.67085	0.00942688	0.422494	up	=	ENST00000451646.1	RP3-467L1.4-001	antisense	chr1	7810242	7827342	-	ENSG00000236266.1	RP3-467L1.4	antisense	chr1	7810242	7827342	-	-
ENST00000587944.5	0	0	0	0.275949	1.0147	0.063126	2.64676	1.40423	0.00947799	0.422494	up	=	ENST00000587944.5	TTN-AS1-042	antisense	chr2	178528611	178531578	+	ENSG00000237298.9	TTN-AS1	antisense	chr2	178521183	178779963	+	-
ENST00000627344.1	0	0.408001	0	0	1.1266	0.060882	2.94829	1.55988	0.00947932	0.422494	up	=	ENST00000627344.1	VPS11-006	retained_intron	KN196481.1	91152	92383	+	ENSG00000280616.2	VPS11	protein_coding	KN196481.1	89291	103577	+	VPS11, CORVET/HOPS core subunit [Source:HGNC Symbol;Acc:HGNC:14583]
MSTRG.145588.1	232.638	95.341	130.345	7772.28	4336.5	13103.2	14.1924	3.82704	0.00950251	0.422494	up	o	ENST00000623664.1	CH507-513H4.1-001	lincRNA	chr21	8197620	8227646	+	ENSG00000278996.1	CH507-513H4.1	lincRNA	chr21	8197620	8227646	+	-
ENST00000586309.1	0.645613	1.26718	0.671172	0	1.80059	0	2.7176	1.44233	0.00950323	0.422494	up	=	ENST00000586309.1	NOL4-009	nonsense_mediated_decay	chr18	34105125	34222289	-	ENSG00000101746.15	NOL4	protein_coding	chr18	33851100	34224952	-	nucleolar protein 4 [Source:HGNC Symbol;Acc:HGNC:7870]
ENST00000482177.1	1.81134	0.980613	1.17788	0.212931	0	0.295139	0.34506	-1.53508	0.00950628	0.422494	down	=	ENST00000482177.1	ANAPC1-009	retained_intron	chr2	111856378	111857065	-	ENSG00000153107.11	ANAPC1	protein_coding	chr2	111766271	111884690	-	anaphase promoting complex subunit 1 [Source:HGNC Symbol;Acc:HGNC:19988]
ENST00000573896.1	2.39113	1.95377	2.73981	0.252465	0.30628	0.298386	0.375058	-1.41481	0.00951661	0.422494	down	=	ENST00000573896.1	SPACA6-011	processed_transcript	chr19	51704321	51712387	+	ENSG00000182310.13	SPACA6	protein_coding	chr19	51693340	51712387	+	sperm acrosome associated 6 [Source:HGNC Symbol;Acc:HGNC:27113]
ENST00000482424.1	0	0	0	0.681955	1.39583	0.286192	3.09481	1.62985	0.00951824	0.422494	up	=	ENST00000482424.1	CLIP2-005	retained_intron	chr7	74380024	74389149	+	ENSG00000106665.15	CLIP2	protein_coding	chr7	74289475	74405943	+	CAP-Gly domain containing linker protein 2 [Source:HGNC Symbol;Acc:HGNC:2586]
ENST00000488905.1	0	0	0	0.413492	2.21087	0.065056	5.15997	2.36736	0.00952744	0.422494	up	=	ENST00000488905.1	HDAC6-034	retained_intron	chrX	48815269	48815844	+	ENSG00000094631.18	HDAC6	protein_coding	chrX	48801377	48824982	+	histone deacetylase 6 [Source:HGNC Symbol;Acc:HGNC:14064]
ENST00000473080.1	0	0	0	0.349791	2.72581	0.469273	5.7504	2.52366	0.00957096	0.422494	up	=	ENST00000473080.1	FCGR2A-008	retained_intron	chr1	161505453	161506368	+	ENSG00000143226.13	FCGR2A	protein_coding	chr1	161505430	161524013	+	Fc fragment of IgG receptor IIa [Source:HGNC Symbol;Acc:HGNC:3616]
ENST00000636506.1	0	0.261769	0.192355	0.083719	0.844023	0.19934	2.14535	1.10121	0.0095797	0.422494	up	=	ENST00000636506.1	CTC-304I17.6-001	lincRNA	chr17	33955024	34071562	-	ENSG00000279668.2	CTC-304I17.6	lincRNA	chr17	33827728	34079100	-	-
ENST00000623409.1	0	0	0	0.874271	4.58978	0.180745	10.834	3.43749	0.00958697	0.422494	up	=	ENST00000623409.1	bP-21264C1.2-002	lincRNA	chr21	9325059	9327777	+	ENSG00000278932.3	bP-21264C1.2	lincRNA	chr21	9325013	9368775	+	-
ENST00000503048.1	0.097204	0.362662	0.098775	0.385072	1.18939	0.026241	2.73692	1.45255	0.00961417	0.422494	up	=	ENST00000503048.1	LINC01470-001	lincRNA	chr5	152620505	153223543	-	ENSG00000249484.8	LINC01470	lincRNA	chr5	152618965	153223543	-	-
ENST00000565634.5	0.674721	0.78616	0.685957	0.515561	1.79329	0.334402	2.30254	1.20323	0.00962725	0.422494	up	=	ENST00000565634.5	UBFD1-007	retained_intron	chr16	23561833	23570575	+	ENSG00000103353.15	UBFD1	protein_coding	chr16	23557362	23574389	+	ubiquitin family domain containing 1 [Source:HGNC Symbol;Acc:HGNC:30565]
ENST00000522582.1	0.487424	0.924063	0.414921	0.131329	1.83907	0.120256	2.97046	1.57069	0.00964188	0.422494	up	=	ENST00000522582.1	CTD-2363C16.1-001	antisense	chr5	158983006	158984789	+	ENSG00000253811.1	CTD-2363C16.1	antisense	chr5	158983006	158984789	+	-
ENST00000614362.1	2.67808	2.47288	3.21192	0.306866	0.500973	0.343249	0.411638	-1.28055	0.00968559	0.422494	down	=	ENST00000614362.1	RP11-379B18.5-017	lincRNA	chr3	125848230	125853647	-	ENSG00000241288.7	RP11-379B18.5	processed_transcript	chr3	125827238	125916384	-	-
ENST00000602507.1	0	0.579137	0	0	1.38451	0	3.55987	1.83183	0.00973209	0.422494	up	=	ENST00000602507.1	MIR222HG-001	lincRNA	chrX	45768380	45770269	-	ENSG00000270069.1	MIR222HG	lincRNA	chrX	45745211	45770274	-	-
ENST00000520494.1	0.299925	1.33764	0.747788	0.484171	1.93578	0.119657	3.10536	1.63476	0.00974519	0.422494	up	=	ENST00000520494.1	RP11-981G7.3-001	lincRNA	chr8	10477491	10479375	-	ENSG00000253678.1	RP11-981G7.3	lincRNA	chr8	10477491	10479375	-	-
ENST00000589623.1	0	0	0	0.127406	1.05276	0	2.81548	1.49338	0.00978025	0.422494	up	=	ENST00000589623.1	LINC00906-005	lincRNA	chr19	28970200	28970874	+	ENSG00000267339.5	LINC00906	lincRNA	chr19	28965131	28970874	+	-
ENST00000460384.1	0	0	0	0.11766	0.828914	0	2.38175	1.25202	0.00978477	0.422494	up	=	ENST00000460384.1	ZNF382-005	retained_intron	chr19	36605313	36608092	+	ENSG00000161298.16	ZNF382	protein_coding	chr19	36604817	36634113	+	zinc finger protein 382 [Source:HGNC Symbol;Acc:HGNC:17409]
ENST00000632052.1	0	0	0	0.274344	2.68332	0	6.51411	2.70357	0.00978927	0.422494	up	=	ENST00000632052.1	CH17-212P11.6-001	IG_V_gene	KI270846.1	1241971	1242424	-	ENSG00000282822.1	CH17-212P11.6	IG_V_gene	KI270846.1	1241971	1242424	-	-
ENST00000587078.1	0	0	0	0.190641	1.47557	0	3.67755	1.87875	0.00981356	0.422494	up	=	ENST00000587078.1	RP11-798G7.6-006	lincRNA	chr17	45545805	45558767	+	ENSG00000267198.1	RP11-798G7.6	lincRNA	chr17	45545804	45563230	+	-
ENST00000631635.1	0	0	0	0.190641	1.47557	0	3.67755	1.87875	0.00981356	0.422494	up	=	ENST00000631635.1	RP11-798G7.6-006	lincRNA	KI270908.1	247943	260905	+	ENSG00000282491.1	RP11-798G7.6	lincRNA	KI270908.1	247942	265368	+	-
ENST00000585761.1	0	0	0	0.153634	1.09586	0	2.89501	1.53357	0.00981653	0.422494	up	=	ENST00000585761.1	RP11-798G7.6-001	lincRNA	chr17	45552855	45553805	+	ENSG00000267198.1	RP11-798G7.6	lincRNA	chr17	45545804	45563230	+	-
MSTRG.28536.4	0.207004	0.939497	1.03808	0.007453	6.71938	0.213786	12.8367	3.6822	0.00985107	0.422494	up	u	-	-	-	chr10	40588262	40935014	-	-	-	-	-	-	-	-	-
MSTRG.188927.1	1.50634	2.46985	2.21909	0.642655	6.05369	0	6.02314	2.59051	0.0098511	0.422494	up	o	ENST00000506106.1	CTD-2023N9.1-001	antisense	chr5	57395060	57533424	+	ENSG00000250961.1	CTD-2023N9.1	antisense	chr5	57395060	57533424	+	-
ENST00000563881.1	0	0	0	0.30454	2.77272	0	6.72916	2.75043	0.00985613	0.422494	up	=	ENST00000563881.1	KDM8-015	processed_transcript	chr16	27204078	27204444	+	ENSG00000155666.11	KDM8	protein_coding	chr16	27203495	27221768	+	lysine demethylase 8 [Source:HGNC Symbol;Acc:HGNC:25840]
ENST00000560850.1	0	0.075011	0.114176	0	1.85344	0	4.44883	2.15343	0.00992628	0.422494	up	=	ENST00000560850.1	MRPS11-009	retained_intron	chr15	88467708	88472620	+	ENSG00000181991.15	MRPS11	protein_coding	chr15	88467453	88480773	+	mitochondrial ribosomal protein S11 [Source:HGNC Symbol;Acc:HGNC:14050]
ENST00000379674.4	0	0	0	0.486441	2.03484	0.095646	4.68118	2.22687	0.00995816	0.422494	up	=	ENST00000379674.4	GOLGA6L4-003	retained_intron	chr15	84240617	84241352	+	ENSG00000184206.11	GOLGA6L4	protein_coding	chr15	84235773	84245368	+	golgin A6 family-like 4 [Source:HGNC Symbol;Acc:HGNC:27256]
ENST00000474888.1	0.390103	2.18061	1.13663	0.293705	2.60768	0	3.9692	1.98885	0.0100147	0.422494	up	=	ENST00000474888.1	SNRPCP3-001	processed_pseudogene	chr3	150719997	150720836	-	ENSG00000244668.1	SNRPCP3	processed_pseudogene	chr3	150719997	150720836	-	-
ENST00000595278.5	0	0	0	0.145632	0.857053	0	2.42901	1.28037	0.0100306	0.422494	up	=	ENST00000595278.5	LGALS4-003	retained_intron	chr19	38803020	38812881	-	ENSG00000171747.8	LGALS4	protein_coding	chr19	38801671	38813364	-	galectin 4 [Source:HGNC Symbol;Acc:HGNC:6565]
ENST00000509191.5	0	0	0	0.09749	1.06216	0	2.84231	1.50706	0.010036	0.422494	up	=	ENST00000509191.5	RP11-68L1.2-002	antisense	chr3	140449510	140454753	-	ENSG00000249290.5	RP11-68L1.2	antisense	chr3	140449435	140460351	-	-
ENST00000634452.1	0	0	0	0.262873	1.88285	0	4.56286	2.18994	0.0100398	0.422494	up	=	ENST00000634452.1	LINC00856-015	lincRNA	chr10	78267342	78396465	+	ENSG00000230417.11	LINC00856	lincRNA	chr10	78179185	78551355	+	-
ENST00000487644.1	0	0	0	0.123507	0.688729	0	2.11936	1.08363	0.0100615	0.422494	up	=	ENST00000487644.1	ZNF117-003	retained_intron	chr7	64979923	65006684	-	ENSG00000152926.14	ZNF117	protein_coding	chr7	64971776	65006684	-	zinc finger protein 117 [Source:HGNC Symbol;Acc:HGNC:12897]
ENST00000557392.1	0.161715	0.610968	0.785423	0.230296	1.92128	0.037805	3.45121	1.7871	0.0100637	0.422494	up	=	ENST00000557392.1	KIAA0586-014	processed_transcript	chr14	58508571	58521200	+	ENSG00000100578.14	KIAA0586	protein_coding	chr14	58427385	58551289	+	KIAA0586 [Source:HGNC Symbol;Acc:HGNC:19960]
MSTRG.6103.1	5.72726	4.85464	5.7847	1.20241	0.072857	0.440961	0.132778	-2.91291	0.0100802	0.422494	down	o	ENST00000480930.5	TRNAU1AP-002	processed_transcript	chr1	28553099	28577744	+	ENSG00000180098.9	TRNAU1AP	protein_coding	chr1	28553085	28578545	+	tRNA selenocysteine 1 associated protein 1 [Source:HGNC Symbol;Acc:HGNC:30813]
ENST00000549610.5	0.004016	0	0	0.212885	2.66199	0.004164	6.46572	2.69281	0.0100824	0.422494	up	=	ENST00000549610.5	TARBP2-002	retained_intron	chr12	53501302	53504395	+	ENSG00000139546.10	TARBP2	protein_coding	chr12	53500921	53506431	+	TARBP2, RISC loading complex RNA binding subunit [Source:HGNC Symbol;Acc:HGNC:11569]
ENST00000554302.1	1.81916	2.08875	1.97862	0.361764	0	0.109351	0.325409	-1.61967	0.0100868	0.422494	down	=	ENST00000554302.1	RCCD1-007	retained_intron	chr15	90955393	90957106	+	ENSG00000166965.12	RCCD1	protein_coding	chr15	90954870	90963125	+	RCC1 domain containing 1 [Source:HGNC Symbol;Acc:HGNC:30457]
ENST00000635489.1	0	0	0	0.066481	0.681893	0	2.11843	1.08299	0.010093	0.422494	up	=	ENST00000635489.1	RP11-731J8.3-001	bidirectional_promoter_lncRNA	chr4	47463784	47470477	+	ENSG00000282904.1	RP11-731J8.3	bidirectional_promoter_lncRNA	chr4	47463784	47470477	+	-
ENST00000565674.1	3.01852	2.55692	3.28711	0.355939	0	0	0.235719	-2.08486	0.0101514	0.422494	down	=	ENST00000565674.1	RP11-960L18.1-002	lincRNA	chr16	81738248	81739281	+	ENSG00000261218.5	RP11-960L18.1	lincRNA	chr16	81738248	81767868	+	-
ENST00000422876.1	0	0	0	0.084945	0.981513	0	2.68506	1.42495	0.0101535	0.422494	up	=	ENST00000422876.1	CTA-407F11.8-002	antisense	chr22	25561124	25564150	-	ENSG00000234884.1	CTA-407F11.8	antisense	chr22	25561117	25564462	-	-
ENST00000585571.1	2.43464	2.30688	3.41073	0	0	0.173724	0.253437	-1.9803	0.0101624	0.422494	down	=	ENST00000585571.1	CTC-559E9.8-001	antisense	chr19	19892433	19895847	-	ENSG00000267565.1	CTC-559E9.8	antisense	chr19	19892433	19895847	-	-
ENST00000451381.1	0	0	0	0.268864	1.81065	0	4.39515	2.13591	0.0101696	0.422494	up	=	ENST00000451381.1	RP5-905H7.3-001	processed_transcript	chr7	63233115	63241645	-	ENSG00000244550.1	RP5-905H7.3	processed_transcript	chr7	63233115	63241645	-	-
ENST00000549807.1	2.15422	1.73484	2.61879	0.788053	0.395734	0.816948	0.375172	-1.41438	0.0101915	0.422494	down	=	ENST00000549807.1	RP11-818F20.5-001	antisense	chr12	104262314	104280722	-	ENSG00000257732.1	RP11-818F20.5	antisense	chr12	104262314	104280722	-	-
MSTRG.188435.21	0.49524	0.908376	0.455832	0	1.95411	0	3.27563	1.71177	0.0101989	0.422494	up	u	-	-	-	chr5	49612159	49646218	+	-	-	-	-	-	-	-	-
ENST00000463545.1	0.265253	0.77635	0.73378	0.119089	1.08845	0.03999	2.03682	1.02632	0.010204	0.422494	up	=	ENST00000463545.1	DDX50P2-001	processed_pseudogene	chr3	154352136	154354799	-	ENSG00000240048.1	DDX50P2	processed_pseudogene	chr3	154352136	154354799	-	-
ENST00000506592.1	1.02839	1.52028	1.41443	0.133644	2.26106	0	2.57605	1.36516	0.0103239	0.422494	up	=	ENST00000506592.1	RP11-119J18.1-001	processed_transcript	chr5	135812667	135826582	+	ENSG00000250378.2	RP11-119J18.1	protein_coding	chr5	135812667	135826584	+	-
ENST00000510426.1	0	0	0	0.13456	0.853886	0.185505	2.2845	1.19188	0.0103473	0.422494	up	=	ENST00000510426.1	KAT7-019	retained_intron	chr17	49821685	49823643	+	ENSG00000136504.11	KAT7	protein_coding	chr17	49788555	49835030	+	lysine acetyltransferase 7 [Source:HGNC Symbol;Acc:HGNC:17016]
ENST00000548295.1	1.17562	0.75769	0.749158	0.162244	0	0.371148	0.434166	-1.20368	0.0103489	0.422494	down	=	ENST00000548295.1	RP11-554L12.3-001	unprocessed_pseudogene	chr12	38994803	38996882	-	ENSG00000257586.1	RP11-554L12.3	unprocessed_pseudogene	chr12	38994803	38996882	-	-
ENST00000563980.5	1.02126	0.757563	0.640649	0.147011	0	0.158129	0.495357	-1.01346	0.0103848	0.422494	down	=	ENST00000563980.5	GAS8-010	processed_transcript	chr16	90019629	90031252	+	ENSG00000141013.15	GAS8	protein_coding	chr16	90019629	90044975	+	growth arrest specific 8 [Source:HGNC Symbol;Acc:HGNC:4166]
ENST00000471168.1	2.68918	1.83552	3.03591	0.221579	0.115907	0.372275	0.26992	-1.8894	0.0104064	0.422494	down	=	ENST00000471168.1	VOPP1-004	processed_transcript	chr7	55492840	55572988	-	ENSG00000154978.12	VOPP1	protein_coding	chr7	55436056	55572988	-	vesicular, overexpressed in cancer, prosurvival protein 1 [Source:HGNC Symbol;Acc:HGNC:34518]
ENST00000486133.1	0	0	0	0.334878	2.05681	0.007768	4.92716	2.30076	0.0104246	0.422494	up	=	ENST00000486133.1	GORASP1-023	processed_transcript	chr3	39102840	39103725	-	ENSG00000114745.13	GORASP1	protein_coding	chr3	39096659	39108363	-	golgi reassembly stacking protein 1 [Source:HGNC Symbol;Acc:HGNC:16769]
ENST00000443426.2	0	0	0	0.383851	2.72083	0	6.55401	2.71238	0.0104481	0.422494	up	=	ENST00000443426.2	ABCC10-004	processed_transcript	chr6	43427856	43435156	+	ENSG00000124574.14	ABCC10	protein_coding	chr6	43427366	43450430	+	ATP binding cassette subfamily C member 10 [Source:HGNC Symbol;Acc:HGNC:52]
ENST00000512557.5	0	0	0	0.079045	1.14349	0.005995	3.0061	1.58789	0.0104482	0.422494	up	=	ENST00000512557.5	SLC41A3-008	retained_intron	chr3	126006363	126025790	-	ENSG00000114544.16	SLC41A3	protein_coding	chr3	126006355	126101561	-	solute carrier family 41 member 3 [Source:HGNC Symbol;Acc:HGNC:31046]
ENST00000530270.2	1.01578	2.05006	1.10394	0.446536	2.63851	0	3.09933	1.63196	0.0105107	0.422494	up	=	ENST00000530270.2	RAB30-AS1-008	lincRNA	chr11	83072355	83073968	+	ENSG00000246067.7	RAB30-AS1	lincRNA	chr11	83072066	83106719	+	-
ENST00000479372.1	2.11668	1.98968	2.69983	0.529784	0.411785	0.662378	0.400741	-1.31926	0.0105175	0.422494	down	=	ENST00000479372.1	TARS2-011	retained_intron	chr1	150487442	150488632	+	ENSG00000143374.15	TARS2	protein_coding	chr1	150487364	150507609	+	threonyl-tRNA synthetase 2, mitochondrial (putative) [Source:HGNC Symbol;Acc:HGNC:30740]
ENST00000632992.1	0.417818	0.885872	0.455237	0.174163	1.2075	0.202469	2.04737	1.03377	0.0105506	0.422494	up	=	ENST00000632992.1	RP11-445F12.1-003	antisense	KI270857.1	1143345	1173022	-	ENSG00000281998.1	RP11-445F12.1	antisense	KI270857.1	1098000	1173025	-	-
ENST00000524094.1	0	0	0	0.164727	0.824589	0	2.36329	1.2408	0.0105725	0.422494	up	=	ENST00000524094.1	LINC01339-002	retained_intron	chr5	90158356	90160633	-	ENSG00000248555.6	LINC01339	processed_transcript	chr5	90158339	90290071	-	-
ENST00000557168.1	2.20271	1.48019	1.80834	0.203403	0	0	0.319043	-1.64818	0.0105947	0.422494	down	=	ENST00000557168.1	TRAV30-001	TR_V_gene	chr14	22168429	22168988	+	ENSG00000259092.1	TRAV30	TR_V_gene	chr14	22168429	22168988	+	T cell receptor alpha variable 30 [Source:HGNC Symbol;Acc:HGNC:12129]
ENST00000563357.1	0.935165	2.72547	1.56688	0.551182	2.66445	0.260227	2.76485	1.4672	0.0106236	0.422494	up	=	ENST00000563357.1	FAM157C-001	lincRNA	chr16	90102271	90137993	+	ENSG00000260528.3	FAM157C	lincRNA	chr16	90102271	90186204	+	-
ENST00000390371.3	0	0	0	0.173052	0.860887	0	2.43028	1.28112	0.0106444	0.422494	up	=	ENST00000390371.3	TRBV6-6-001	TR_V_gene	chr7	142469537	142470013	+	ENSG00000211724.3	TRBV6-6	TR_V_gene	chr7	142469537	142470013	+	T cell receptor beta variable 6-6 [Source:HGNC Symbol;Acc:HGNC:12231]
ENST00000435789.1	0.251496	0.899735	0.421857	0.138981	0.98757	0	2.06322	1.0449	0.0106882	0.422494	up	=	ENST00000435789.1	RP11-431J24.2-001	antisense	chrX	16153220	16170869	-	ENSG00000238178.6	RP11-431J24.2	antisense	chrX	16152941	16170869	-	-
ENST00000603921.1	0	0	0	0.155026	0.742076	0	2.21116	1.1448	0.0107022	0.422494	up	=	ENST00000603921.1	SPATA31D1-002	retained_intron	chr9	81988788	81990148	+	ENSG00000214929.3	SPATA31D1	protein_coding	chr9	81988772	81995256	+	SPATA31 subfamily D member 1 [Source:HGNC Symbol;Acc:HGNC:37283]
ENST00000628780.1	0.231233	0.371974	0.54954	0.581723	2.64553	0.161634	4.48608	2.16546	0.0107351	0.422494	up	=	ENST00000628780.1	LINC01451-001	lincRNA	chr9	136612028	136617181	-	ENSG00000279141.3	LINC01451	lincRNA	chr9	136612024	136617181	-	-
ENST00000563963.1	1.83467	1.12946	1.87649	0.352098	0.121782	0.40367	0.356065	-1.48979	0.0107788	0.422494	down	=	ENST00000563963.1	TUBGCP4-004	retained_intron	chr15	43394081	43405323	+	ENSG00000137822.12	TUBGCP4	protein_coding	chr15	43369221	43409771	+	tubulin gamma complex associated protein 4 [Source:HGNC Symbol;Acc:HGNC:16691]
ENST00000575711.1	1.95889	1.80261	2.81347	0.278937	0.008762	0.355485	0.275646	-1.85911	0.0108037	0.422494	down	=	ENST00000575711.1	RPAIN-016	retained_intron	chr17	5420189	5421924	+	ENSG00000129197.14	RPAIN	protein_coding	chr17	5419641	5432876	+	RPA interacting protein [Source:HGNC Symbol;Acc:HGNC:28641]
MSTRG.234001.1	0	0	0	0.324822	1.90096	0	4.58158	2.19584	0.0108039	0.422494	up	j	ENST00000425429.3	REXO1L2P-001	processed_pseudogene	chr8	85775106	85779090	-	ENSG00000276998.1	REXO1L2P	processed_pseudogene	chr8	85775106	85779090	-	-
ENST00000589277.1	0.581664	1.54133	0.56744	0.747988	2.66389	0.46438	3.48084	1.79944	0.0108163	0.422494	up	=	ENST00000589277.1	AC104532.3-002	antisense	chr19	5899895	5901461	+	ENSG00000266941.1	AC104532.3	antisense	chr19	5899895	5901511	+	-
MSTRG.97149.2	0	0	0.221969	0.594074	55.8247	0	320.793	8.3255	0.0108473	0.422494	up	u	-	-	-	chr17	23627372	24109924	+	-	-	-	-	-	-	-	-
ENST00000529961.1	1.4804	0.847726	1.59907	0.389611	0	0.39167	0.340616	-1.55378	0.0108607	0.422494	down	=	ENST00000529961.1	RP11-290F24.3-001	sense_overlapping	chr11	6108135	6185576	-	ENSG00000254444.1	RP11-290F24.3	sense_overlapping	chr11	6108135	6185576	-	-
ENST00000593967.1	0	0	0	0.21519	1.07737	0	2.84233	1.50707	0.0108629	0.422494	up	=	ENST00000593967.1	AC073043.1-016	lincRNA	chr2	199908333	199909158	-	ENSG00000232732.9	AC073043.1	processed_transcript	chr2	199867396	199911159	-	-
ENST00000610918.1	0.245251	1.3303	0.223079	0.47439	2.94342	0.260863	5.30275	2.40674	0.0108985	0.422494	up	=	ENST00000610918.1	RP5-851M4.1-001	lincRNA	chr20	23320958	23325352	-	ENSG00000277901.1	RP5-851M4.1	lincRNA	chr20	23320958	23325352	-	-
ENST00000470138.5	0	0	0	0.05266	0.911632	0	2.55632	1.35407	0.0109081	0.422494	up	=	ENST00000470138.5	LINC01322-001	lincRNA	chr3	165206960	165581028	+	ENSG00000244128.5	LINC01322	lincRNA	chr3	165206960	165655423	+	-
ENST00000434990.1	1.25852	1.24666	1.27284	0.903769	0.116984	0.748113	0.398614	-1.32694	0.0109081	0.422494	down	=	ENST00000434990.1	AC007040.8-001	antisense	chr2	71002531	71064743	-	ENSG00000236469.1	AC007040.8	antisense	chr2	71002531	71064743	-	-
ENST00000590052.1	0.118709	0.281695	0.030396	0.198341	0.807182	0.070546	2.08557	1.06044	0.0109095	0.422494	up	=	ENST00000590052.1	HSD17B1P1-001	unprocessed_pseudogene	chr17	42546764	42548706	+	ENSG00000108785.7	HSD17B1P1	unprocessed_pseudogene	chr17	42546764	42548706	+	-
ENST00000444346.1	4.04801	4.77649	4.50997	0.786182	1.34516	1.07002	0.485893	-1.04129	0.0109348	0.422494	down	=	ENST00000444346.1	AC124944.5-002	lincRNA	chr3	195836193	195854228	-	ENSG00000223783.1	AC124944.5	lincRNA	chr3	195836193	195860404	-	-
ENST00000591950.1	0	0	0	0.041693	0.70935	0	2.17436	1.12059	0.0109815	0.422494	up	=	ENST00000591950.1	RP11-798G7.6-002	lincRNA	chr17	45545877	45554370	+	ENSG00000267198.1	RP11-798G7.6	lincRNA	chr17	45545804	45563230	+	-
ENST00000450109.5	0	0	0	0.055704	1.05191	0	2.83326	1.50246	0.0110007	0.422494	up	=	ENST00000450109.5	TMEM246-AS1-002	antisense	chr9	101468462	101481502	+	ENSG00000225376.5	TMEM246-AS1	antisense	chr9	101468439	101481502	+	-
ENST00000488671.1	0	0	0	0.076084	1.64877	0	4.10164	2.0362	0.0110042	0.422494	up	=	ENST00000488671.1	RP13-1039J1.4-001	processed_transcript	chr2	110386411	110433673	-	ENSG00000273471.1	RP13-1039J1.4	processed_transcript	chr2	110386411	110433673	-	-
ENST00000424342.1	0	0	0	0.402359	0.869925	0.142826	2.29182	1.19649	0.0110378	0.422494	up	=	ENST00000424342.1	AC068538.4-002	lincRNA	chr2	100607244	100609358	+	ENSG00000234988.1	AC068538.4	lincRNA	chr2	100607028	100609358	+	-
ENST00000502712.5	2.57191	1.75976	1.634	0	0	0.105529	0.298023	-1.74651	0.0110417	0.422494	down	=	ENST00000502712.5	RP11-68L1.2-003	antisense	chr3	140449435	140454731	-	ENSG00000249290.5	RP11-68L1.2	antisense	chr3	140449435	140460351	-	-
ENST00000478766.1	2.04347	2.46949	1.92762	0.43993	0.435433	0.305202	0.494311	-1.01651	0.0111035	0.422494	down	=	ENST00000478766.1	SULF2-010	processed_transcript	chr20	47706513	47736943	-	ENSG00000196562.14	SULF2	protein_coding	chr20	47656348	47786616	-	sulfatase 2 [Source:HGNC Symbol;Acc:HGNC:20392]
ENST00000492279.1	2.67216	2.93477	1.98833	0	0.109426	0	0.339146	-1.56002	0.0111085	0.422494	down	=	ENST00000492279.1	FAM73B-008	retained_intron	chr9	129068934	129069934	+	ENSG00000148343.18	FAM73B	protein_coding	chr9	129036621	129072082	+	mitoguardin 2 [Source:HGNC Symbol;Acc:HGNC:23621]
MSTRG.114651.23	0.325518	1.60449	1.30297	0	2.71017	0.05342	4.19637	2.06914	0.0111092	0.422494	up	u	-	-	-	chr19	37295344	37299343	-	-	-	-	-	-	-	-	-
MSTRG.89968.5	41.4451	43.8721	31.4652	4.69973	6.399	6.11829	0.198401	-2.33351	0.0111472	0.422494	down	u	-	-	-	chr16	38275850	38280213	-	-	-	-	-	-	-	-	-
ENST00000510326.5	1.91379	1.14917	1.7889	0.188271	0.079156	0.262574	0.351078	-1.51014	0.0111508	0.422494	down	=	ENST00000510326.5	CCT5-010	retained_intron	chr5	10250319	10254584	+	ENSG00000150753.11	CCT5	protein_coding	chr5	10249921	10266412	+	chaperonin containing TCP1 subunit 5 [Source:HGNC Symbol;Acc:HGNC:1618]
MSTRG.78524.1	0.462907	1.77997	1.4734	0.232227	4.65427	0.502893	6.11729	2.61289	0.0111596	0.422494	up	o	ENST00000556213.5	LINC00929-002	lincRNA	chr15	26115813	26133026	+	ENSG00000259150.5	LINC00929	lincRNA	chr15	26115813	26133037	+	-
ENST00000431722.1	1.18999	2.31037	1.83208	0.897644	2.5764	0.402997	2.23729	1.16175	0.011179	0.422494	up	=	ENST00000431722.1	RP5-1185I7.1-002	antisense	chr7	77990384	77994942	+	ENSG00000232756.1	RP5-1185I7.1	antisense	chr7	77990384	77995171	+	-
ENST00000553803.5	0	0.2732	0.049005	0.513135	1.05217	0.127907	2.57993	1.36733	0.0111836	0.422494	up	=	ENST00000553803.5	NRXN3-014	processed_transcript	chr14	79298795	79573011	+	ENSG00000021645.18	NRXN3	protein_coding	chr14	78170373	79868290	+	neurexin 3 [Source:HGNC Symbol;Acc:HGNC:8010]
ENST00000441255.6	0	0	0	0.174865	0.780722	0	2.2789	1.18834	0.0111922	0.422494	up	=	ENST00000441255.6	RP11-81H14.2-001	lincRNA	chr12	68383320	68451484	-	ENSG00000251301.6	RP11-81H14.2	lincRNA	chr12	68332888	68451663	-	-
ENST00000479868.6	0.229192	0.968901	0.966444	1.05273	2.71081	0.816712	3.55395	1.82942	0.011217	0.422494	up	=	ENST00000479868.6	SEC13-015	retained_intron	chr3	10300933	10313971	-	ENSG00000157020.17	SEC13	protein_coding	chr3	10293131	10321178	-	SEC13 homolog, nuclear pore and COPII coat complex component [Source:HGNC Symbol;Acc:HGNC:10697]
ENST00000587861.5	0	0	0	0.626694	1.11385	0.265482	2.60263	1.37997	0.0112643	0.422494	up	=	ENST00000587861.5	QTRT1-005	retained_intron	chr19	10711040	10713364	+	ENSG00000213339.8	QTRT1	protein_coding	chr19	10701430	10713437	+	queuine tRNA-ribosyltransferase catalytic subunit 1 [Source:HGNC Symbol;Acc:HGNC:23797]
ENST00000447315.1	1.53809	2.10553	1.64593	0.42677	2.79571	0.197863	2.45708	1.29695	0.0112658	0.422494	up	=	ENST00000447315.1	RP11-552E20.4-001	lincRNA	chr6	40358744	40369474	-	ENSG00000226070.1	RP11-552E20.4	lincRNA	chr6	40358744	40369474	-	-
ENST00000607849.1	2.50068	1.46713	2.41816	0.203779	0.079203	0.4009	0.279418	-1.8395	0.0113278	0.422494	down	=	ENST00000607849.1	RP11-169K17.4-001	antisense	chr3	11607184	11610748	+	ENSG00000271716.1	RP11-169K17.4	antisense	chr3	11607184	11610748	+	-
ENST00000544657.1	0	0	0	1.68306	3.52177	0.613636	6.86359	2.77896	0.011372	0.422494	up	=	ENST00000544657.1	RP11-273B20.1-002	antisense	chr12	7129079	7130252	-	ENSG00000256967.1	RP11-273B20.1	antisense	chr12	7129079	7131198	-	-
ENST00000493706.1	2.04307	2.88995	2.41323	0.315578	0.389306	0.254471	0.459295	-1.12251	0.0114085	0.422494	down	=	ENST00000493706.1	XRCC5-007	retained_intron	chr2	216125923	216127990	+	ENSG00000079246.15	XRCC5	protein_coding	chr2	216107464	216206303	+	X-ray repair cross complementing 5 [Source:HGNC Symbol;Acc:HGNC:12833]
ENST00000468693.5	0	0.2558	0.336279	0.105322	0.885122	0.077293	2.21151	1.14503	0.0114152	0.422494	up	=	ENST00000468693.5	HCLS1-013	processed_transcript	chr3	121656059	121660878	-	ENSG00000180353.10	HCLS1	protein_coding	chr3	121631399	121660927	-	hematopoietic cell-specific Lyn substrate 1 [Source:HGNC Symbol;Acc:HGNC:4844]
ENST00000613489.1	0.231459	0.462823	0.545961	0.223042	1.16101	0	2.27061	1.18308	0.0114219	0.422494	up	=	ENST00000613489.1	RP11-381O7.3-006	processed_transcript	chr9	63113778	63124931	-	ENSG00000182021.10	RP11-381O7.3	transcribed_unprocessed_pseudogene	chr9	63111255	63127100	-	-
ENST00000583156.1	1.20464	2.81076	2.94591	0.21169	4.30653	0.068516	4.09935	2.03539	0.0114339	0.422494	up	=	ENST00000583156.1	RP11-466A19.6-001	sense_intronic	chr17	32512869	32519350	-	ENSG00000263717.1	RP11-466A19.6	sense_intronic	chr17	32512869	32519350	-	-
ENST00000607796.5	0	0	0	0.204409	0.845497	0.320192	2.17148	1.11868	0.0114556	0.422494	up	=	ENST00000607796.5	RP1-111C20.4-001	antisense	chr6	158999882	159042223	+	ENSG00000271913.5	RP1-111C20.4	antisense	chr6	158988178	159064925	+	-
ENST00000556541.1	2.73566	2.17332	2.94502	0.809269	0.654416	1.22451	0.387797	-1.36663	0.0114843	0.422494	down	=	ENST00000556541.1	FOXN3-013	processed_transcript	chr14	89180756	89185873	-	ENSG00000053254.15	FOXN3	protein_coding	chr14	89124871	89619149	-	forkhead box N3 [Source:HGNC Symbol;Acc:HGNC:1928]
ENST00000541871.1	2.00687	1.59047	2.27478	0.537896	0.293004	0.390724	0.399715	-1.32296	0.0115091	0.422494	down	=	ENST00000541871.1	CACNA1C-IT2-001	sense_intronic	chr12	2048352	2049463	+	ENSG00000256257.1	CACNA1C-IT2	sense_intronic	chr12	2048352	2049463	+	-
ENST00000634133.1	0	0	0	0.041693	1.07499	0	2.88387	1.528	0.0115359	0.422494	up	=	ENST00000634133.1	RP11-798G7.6-002	lincRNA	KI270908.1	248015	256508	+	ENSG00000282491.1	RP11-798G7.6	lincRNA	KI270908.1	247942	265368	+	-
ENST00000484971.1	0	0	0	0.184689	0.78845	0	2.29132	1.19618	0.0115533	0.422494	up	=	ENST00000484971.1	GTPBP1-016	nonsense_mediated_decay	chr22	38730613	38736184	+	ENSG00000100226.15	GTPBP1	protein_coding	chr22	38705723	38738299	+	GTP binding protein 1 [Source:HGNC Symbol;Acc:HGNC:4669]
ENST00000611307.1	0	0.081435	0	0.412857	1.35863	0	3.36835	1.75204	0.0115594	0.422494	up	=	ENST00000611307.1	FAM95B1-006	lincRNA	chr9	66047084	66050857	-	ENSG00000274628.4	FAM95B1	processed_transcript	chr9	66047084	66055006	-	-
ENST00000434418.2	0	0	0.001938	0.123804	1.43661	0.178216	3.41052	1.76999	0.0116106	0.422494	up	=	ENST00000434418.2	LINC01090-001	lincRNA	chr2	187712816	188287691	-	ENSG00000231689.2	LINC01090	lincRNA	chr2	187712816	188384313	-	-
ENST00000623207.1	0	0.388798	0	0.32006	1.10236	0	2.875	1.52356	0.0116316	0.422494	up	=	ENST00000623207.1	RP11-640L9.1-001	lincRNA	chr3	36820550	36822498	-	ENSG00000279727.1	RP11-640L9.1	lincRNA	chr3	36819276	36822498	-	-
ENST00000494837.1	0	0	0	0.052062	1.76003	0	4.36534	2.12609	0.01172	0.422494	up	=	ENST00000494837.1	SH3BP5L-004	processed_transcript	chr1	248816030	248816846	-	ENSG00000175137.10	SH3BP5L	protein_coding	chr1	248810446	248826633	-	SH3 binding domain protein 5 like [Source:HGNC Symbol;Acc:HGNC:29360]
ENST00000563220.1	0	0.279382	0	0.232901	0.746521	0	2.2087	1.1432	0.0117425	0.422494	up	=	ENST00000563220.1	COMMD4-009	retained_intron	chr15	75338062	75340269	+	ENSG00000140365.15	COMMD4	protein_coding	chr15	75335891	75343224	+	COMM domain containing 4 [Source:HGNC Symbol;Acc:HGNC:26027]
ENST00000546869.1	1.90026	2.68621	2.42057	1.05049	3.97695	0.459105	2.75288	1.46094	0.011768	0.422494	up	=	ENST00000546869.1	DDX54-008	retained_intron	chr12	113176828	113177363	-	ENSG00000123064.12	DDX54	protein_coding	chr12	113157174	113185479	-	DEAD-box helicase 54 [Source:HGNC Symbol;Acc:HGNC:20084]
ENST00000426491.5	0.153799	0.323447	0	0.164882	1.35084	0.061958	3.04372	1.60584	0.0118347	0.422494	up	=	ENST00000426491.5	SNAP25-AS1-001	antisense	chr20	10074437	10219506	-	ENSG00000227906.7	SNAP25-AS1	antisense	chr20	10021978	10368776	-	-
ENST00000518035.5	0.571797	1.30203	0.934363	0.551145	1.51528	0.234454	2.02663	1.01909	0.0118821	0.422494	up	=	ENST00000518035.5	LINC00967-001	lincRNA	chr8	66192111	66197315	+	ENSG00000253138.5	LINC00967	lincRNA	chr8	66192093	66197315	+	-
ENST00000511365.1	0	0.327578	0	0.087521	0.659753	0.029897	2.05707	1.04059	0.0119003	0.422494	up	=	ENST00000511365.1	SNX2-005	retained_intron	chr5	122803494	122808711	+	ENSG00000205302.6	SNX2	protein_coding	chr5	122774996	122830108	+	sorting nexin 2 [Source:HGNC Symbol;Acc:HGNC:11173]
ENST00000633539.1	0	0.303524	0	0	1.56153	0.19839	3.70173	1.8882	0.0119172	0.422494	up	=	ENST00000633539.1	RP11-114L10.2-001	antisense	KI270803.1	898876	915810	+	ENSG00000282313.1	RP11-114L10.2	antisense	KI270803.1	898876	915810	+	-
ENST00000599829.1	0.282714	0.710551	0.13421	0.100595	1.70928	0.001737	3.43862	1.78183	0.0120609	0.422494	up	=	ENST00000599829.1	UBE2M-003	retained_intron	chr19	58556582	58557129	-	ENSG00000130725.7	UBE2M	protein_coding	chr19	58555712	58558960	-	ubiquitin conjugating enzyme E2 M [Source:HGNC Symbol;Acc:HGNC:12491]
ENST00000489654.1	0.912021	1.63288	1.73798	0.185155	3.38146	0.180711	3.7161	1.89379	0.0120701	0.422494	up	=	ENST00000489654.1	GSTK1-006	retained_intron	chr7	143263496	143264870	+	ENSG00000197448.13	GSTK1	protein_coding	chr7	143244093	143270854	+	glutathione S-transferase kappa 1 [Source:HGNC Symbol;Acc:HGNC:16906]
MSTRG.114652.18	0	8.77298	2.47063	0	20.4673	0	59.0216	5.88317	0.0120884	0.422494	up	u	-	-	-	chr19	37293335	37297233	+	-	-	-	-	-	-	-	-
ENST00000625859.1	0	0	0	0.452227	1.10053	0.128136	2.71732	1.44219	0.0121019	0.422494	up	=	ENST00000625859.1	PANK4-006	processed_transcript	KI270762.1	72451	77377	-	ENSG00000273494.3	PANK4	protein_coding	KI270762.1	59723	77790	-	pantothenate kinase 4 [Source:HGNC Symbol;Acc:HGNC:19366]
ENST00000631861.1	2.65902	3.17717	3.2261	0.696701	0.720726	0.429575	0.480016	-1.05885	0.0121482	0.422494	down	=	ENST00000631861.1	LRRC37A4P-001	transcribed_unprocessed_pseudogene	KI270908.1	198264	252473	-	ENSG00000282331.1	LRRC37A4P	transcribed_unprocessed_pseudogene	KI270908.1	196896	252473	-	-
ENST00000483135.1	1.0522	2.60968	1.72355	0.324283	1.98017	0.128796	2.03721	1.0266	0.0121868	0.422494	up	=	ENST00000483135.1	HNRNPK-004	retained_intron	chr9	83976508	83980595	-	ENSG00000165119.19	HNRNPK	protein_coding	chr9	83968083	83980616	-	heterogeneous nuclear ribonucleoprotein K [Source:HGNC Symbol;Acc:HGNC:5044]
ENST00000324915.5	1.20212	2.7772	2.08403	0.904749	2.90563	0.447999	2.4386	1.28605	0.012235	0.422494	up	=	ENST00000324915.5	SPATA31C2-001	unprocessed_pseudogene	chr9	88129458	88138446	-	ENSG00000177910.7	SPATA31C2	unprocessed_pseudogene	chr9	88129458	88138446	-	-
ENST00000593853.1	0	0	0	0.895421	3.1147	0.17591	6.93527	2.79395	0.0122682	0.422494	up	=	ENST00000593853.1	PRR12-002	retained_intron	chr19	49620449	49621760	+	ENSG00000126464.13	PRR12	protein_coding	chr19	49591643	49626439	+	proline rich 12 [Source:HGNC Symbol;Acc:HGNC:29217]
ENST00000537717.1	0	0	0	0.162253	1.751	0.268228	3.95454	1.98351	0.0122828	0.422494	up	=	ENST00000537717.1	RERG-006	retained_intron	chr12	15217096	15221268	-	ENSG00000134533.6	RERG	protein_coding	chr12	15107783	15348675	-	RAS like estrogen regulated growth inhibitor [Source:HGNC Symbol;Acc:HGNC:15980]
ENST00000519675.1	0	0	0	0.244634	1.01124	0	2.70466	1.43545	0.0123007	0.422494	up	=	ENST00000519675.1	LRP12-003	retained_intron	chr8	104504244	104588995	-	ENSG00000147650.11	LRP12	protein_coding	chr8	104489231	104589024	-	LDL receptor related protein 12 [Source:HGNC Symbol;Acc:HGNC:31708]
ENST00000557093.1	1.35356	0.604688	1.19617	0.42263	0	0.442037	0.367081	-1.44583	0.0123103	0.422494	down	=	ENST00000557093.1	SERPINA1-012	processed_transcript	chr14	94389557	94390635	-	ENSG00000197249.13	SERPINA1	protein_coding	chr14	94376747	94390693	-	serpin family A member 1 [Source:HGNC Symbol;Acc:HGNC:8941]
ENST00000529805.1	0.348998	1.06399	0.809652	0.298899	1.31938	0	2.23876	1.1627	0.0123614	0.422494	up	=	ENST00000529805.1	MSANTD4-005	processed_transcript	chr11	105995623	106009748	-	ENSG00000170903.10	MSANTD4	protein_coding	chr11	105995623	106022403	-	Myb/SANT DNA binding domain containing 4 with coiled-coils [Source:HGNC Symbol;Acc:HGNC:29383]
MSTRG.253.6	0	0	0	218.538	2633.14	1593.91	4079.54	11.9942	0.0123629	0.422494	up	o	ENST00000619779.1	RNA5-8S5-201	rRNA	GL000220.1	155997	156149	+	ENSG00000273730.1	RNA5-8S5	rRNA	GL000220.1	155997	156149	+	-
ENST00000504249.1	1.98034	3.41352	2.46486	0.584518	3.77973	0.021345	2.95957	1.56539	0.012366	0.422494	up	=	ENST00000504249.1	RP13-560N11.1-001	antisense	chr4	9922814	9924146	+	ENSG00000249219.1	RP13-560N11.1	antisense	chr4	9922814	9924146	+	-
ENST00000561963.1	1.98477	1.26531	1.23464	0.118692	0	0.105433	0.350683	-1.51176	0.0123929	0.422494	down	=	ENST00000561963.1	TMC7-003	processed_transcript	chr16	19033516	19038030	+	ENSG00000170537.12	TMC7	protein_coding	chr16	18983934	19063942	+	transmembrane channel like 7 [Source:HGNC Symbol;Acc:HGNC:23000]
MSTRG.62999.1	1.06102	2.00905	2.43166	0.477597	4.72526	0.166849	4.75575	2.24967	0.0124081	0.422494	up	o	ENST00000482473.3	RN7SL741P-201	misc_RNA	chr13	25944478	25944766	+	ENSG00000242381.3	RN7SL741P	misc_RNA	chr13	25944478	25944766	+	-
ENST00000376909.6	0.575259	1.25613	1.17501	0.450409	1.77182	0.439531	2.1398	1.09747	0.01243	0.422494	up	=	ENST00000376909.6	SSX9-001	transcribed_unprocessed_pseudogene	chrX	48296816	48304867	-	ENSG00000204648.11	SSX9	transcribed_unprocessed_pseudogene	chrX	48296816	48306179	-	-
ENST00000469395.1	3.85005	3.42997	5.31244	0.667504	0	0.26831	0.16472	-2.60191	0.0124455	0.422494	down	=	ENST00000469395.1	TMPRSS2-005	retained_intron	chr21	41467766	41468837	-	ENSG00000184012.11	TMPRSS2	protein_coding	chr21	41464551	41531116	-	transmembrane protease, serine 2 [Source:HGNC Symbol;Acc:HGNC:11876]
ENST00000529500.1	2.41874	3.31034	2.92416	0.506737	0.386785	0.34098	0.38965	-1.35975	0.0124498	0.422494	down	=	ENST00000529500.1	PSMC3-003	retained_intron	chr11	47425439	47426255	-	ENSG00000165916.8	PSMC3	protein_coding	chr11	47418769	47426473	-	proteasome 26S subunit, ATPase 3 [Source:HGNC Symbol;Acc:HGNC:9549]
ENST00000570344.1	0	0	0	0.123281	2.1475	0.200699	4.92266	2.29944	0.0125052	0.422494	up	=	ENST00000570344.1	RP4-758J18.2-009	antisense	chr1	1399562	1400544	+	ENSG00000224870.6	RP4-758J18.2	processed_transcript	chr1	1399522	1402046	+	-
MSTRG.95396.1	1.07835	2.90506	2.71169	0.825741	9.01698	1.34264	7.9851	2.99731	0.0125241	0.422494	up	o	ENST00000329078.7	SPNS2-001	protein_coding	chr17	4498838	4539035	+	ENSG00000183018.8	SPNS2	protein_coding	chr17	4498838	4539035	+	sphingolipid transporter 2 [Source:HGNC Symbol;Acc:HGNC:26992]
ENST00000517449.1	0	0.949286	0	0	2.23944	0	5.57248	2.47832	0.0125955	0.422494	up	=	ENST00000517449.1	IGKV1D-32-001	IG_V_pseudogene	chr2	89928422	89928867	+	ENSG00000253191.1	IGKV1D-32	IG_V_pseudogene	chr2	89928422	89928867	+	-
ENST00000412312.1	0.487558	1.33944	1.30923	0	2.65398	0.084111	3.74968	1.90677	0.0126397	0.422494	up	=	ENST00000412312.1	AC012451.1-001	lincRNA	chr2	128580491	128581576	-	ENSG00000237532.1	AC012451.1	lincRNA	chr2	128580491	128581576	-	-
ENST00000463033.1	0	0	0	0.410563	1.89413	0	4.5359	2.18139	0.0127148	0.422494	up	=	ENST00000463033.1	CECR5-007	processed_transcript	chr22	17148448	17158986	-	ENSG00000069998.12	CECR5	protein_coding	chr22	17137511	17165287	-	cat eye syndrome chromosome region, candidate 5 [Source:HGNC Symbol;Acc:HGNC:1843]
ENST00000415982.1	2.12615	1.40539	1.27218	0.603536	0.231089	0.62947	0.384516	-1.37888	0.0127173	0.422494	down	=	ENST00000415982.1	RP13-131K19.1-001	antisense	chr3	48979918	48983985	-	ENSG00000235236.1	RP13-131K19.1	antisense	chr3	48979918	48983985	-	-
ENST00000446495.1	0	1.10687	0.586674	0.202609	1.777	0	3.75565	1.90906	0.0127211	0.422494	up	=	ENST00000446495.1	RP11-232D9.3-001	lincRNA	chrX	116692910	116694188	-	ENSG00000230159.1	RP11-232D9.3	lincRNA	chrX	116692910	116694188	-	-
ENST00000611915.1	0.346097	1.01339	0.274142	0.118368	1.86909	0.113116	3.35402	1.74589	0.0127763	0.422494	up	=	ENST00000611915.1	AC007251.2-001	lincRNA	chr2	102873339	102895722	-	ENSG00000277527.1	AC007251.2	lincRNA	chr2	102873339	102895722	-	-
ENST00000467242.1	0.602648	1.68306	1.0835	0.615166	1.93063	0.317601	2.37623	1.24868	0.0127794	0.422494	up	=	ENST00000467242.1	LBH-002	processed_transcript	chr2	30232157	30258040	+	ENSG00000213626.11	LBH	protein_coding	chr2	30231531	30323730	+	limb bud and heart development [Source:HGNC Symbol;Acc:HGNC:29532]
ENST00000504828.1	0.445573	1.29984	0.750341	0.743526	2.67077	0.030234	4.04772	2.01711	0.012781	0.422494	up	=	ENST00000504828.1	ENPP7P10-001	unprocessed_pseudogene	chr4	9079023	9141608	+	ENSG00000249767.1	ENPP7P10	unprocessed_pseudogene	chr4	9079023	9141608	+	-
ENST00000550307.5	1.57473	1.66029	1.41083	0.515797	0	0.264469	0.349893	-1.51502	0.0127877	0.422494	down	=	ENST00000550307.5	RP11-554E23.2-002	lincRNA	chr12	101954998	101962390	-	ENSG00000258308.5	RP11-554E23.2	lincRNA	chr12	101954998	101962390	-	-
ENST00000461981.5	0	0.434658	0.152476	0.065771	0.830032	0.142514	2.18858	1.13	0.0127884	0.422494	up	=	ENST00000461981.5	CLK1-002	retained_intron	chr2	200853076	200860983	-	ENSG00000013441.15	CLK1	protein_coding	chr2	200853009	200864744	-	CDC like kinase 1 [Source:HGNC Symbol;Acc:HGNC:2068]
ENST00000437691.1	0	0	0	0.631459	3.48031	0	8.44346	3.07783	0.0128261	0.422494	up	=	ENST00000437691.1	LINC01347-004	lincRNA	chr1	243047737	243052252	-	ENSG00000231512.5	LINC01347	lincRNA	chr1	243029512	243052252	-	-
ENST00000596992.5	0.56668	1.51166	1.36285	0.107003	1.61637	0	2.24924	1.16944	0.0128437	0.422494	up	=	ENST00000596992.5	RNASEH2B-AS1-003	antisense	chr13	50876686	50910594	-	ENSG00000233672.6	RNASEH2B-AS1	antisense	chr13	50862172	50910764	-	-
ENST00000517350.5	1.46794	1.16591	1.04156	0.309698	0.185663	0.571832	0.457687	-1.12757	0.012919	0.422494	down	=	ENST00000517350.5	ENY2-004	retained_intron	chr8	109334381	109343584	+	ENSG00000120533.12	ENY2	protein_coding	chr8	109334324	109345953	+	ENY2, transcription and export complex 2 subunit [Source:HGNC Symbol;Acc:HGNC:24449]
MSTRG.230937.1	4.85308	4.75659	6.15008	0	0	0.693902	0.132895	-2.91164	0.0129375	0.422494	down	u	-	-	-	chr8	43967289	43971321	+	-	-	-	-	-	-	-	-
ENST00000486580.1	0.60438	2.30636	0.90653	0.36859	2.60456	0.054437	3.64349	1.86532	0.0129414	0.422494	up	=	ENST00000486580.1	CACHD1-004	retained_intron	chr1	64664200	64666140	+	ENSG00000158966.13	CACHD1	protein_coding	chr1	64470792	64693058	+	cache domain containing 1 [Source:HGNC Symbol;Acc:HGNC:29314]
ENST00000502361.1	0	0	0	0.372241	1.03949	0.070887	2.667	1.41522	0.0129789	0.422494	up	=	ENST00000502361.1	BTN3A1-008	retained_intron	chr6	26409583	26413002	+	ENSG00000026950.16	BTN3A1	protein_coding	chr6	26402237	26415216	+	butyrophilin subfamily 3 member A1 [Source:HGNC Symbol;Acc:HGNC:1138]
ENST00000528208.2	1.30958	1.8957	1.06223	0.788663	3.35625	0.599504	3.06342	1.61514	0.0130025	0.422494	up	=	ENST00000528208.2	RP11-676F20.2-001	unprocessed_pseudogene	chr11	92914603	92916591	+	ENSG00000255127.2	RP11-676F20.2	unprocessed_pseudogene	chr11	92914603	92916591	+	-
ENST00000597110.1	2.24221	1.54274	2.06897	0.713605	0	0.292262	0.270631	-1.8856	0.0130248	0.422494	down	=	ENST00000597110.1	U62631.5-001	sense_intronic	chr19	35330843	35331920	+	ENSG00000269553.1	U62631.5	sense_intronic	chr19	35330843	35331920	+	-
ENST00000609260.1	0.000435	0	0	0.008776	0.717673	0	2.19654	1.13524	0.013025	0.422494	up	=	ENST00000609260.1	RP11-702B10.1-002	lincRNA	chr11	128211437	128241433	+	ENSG00000272575.5	RP11-702B10.1	lincRNA	chr11	128208829	128241441	+	-
ENST00000636708.1	0	0	0	0.422799	1.89601	0	4.53607	2.18144	0.01305	0.422494	up	=	ENST00000636708.1	CTD-2192D1.2-001	processed_transcript	chr7	76960571	76978658	+	ENSG00000283398.1	CTD-2192D1.2	processed_transcript	chr7	76960571	76978658	+	-
ENST00000588888.2	0	0	0	0.048152	1.35249	0.081089	3.36661	1.7513	0.0130591	0.422494	up	=	ENST00000588888.2	MUM1-015	processed_transcript	chr19	1373507	1376917	+	ENSG00000160953.15	MUM1	protein_coding	chr19	1354711	1378431	+	melanoma associated antigen (mutated) 1 [Source:HGNC Symbol;Acc:HGNC:29641]
MSTRG.53353.17	0	0	0.003925	0.026919	6.35962	0	18.2426	4.18924	0.0130777	0.422494	up	u	-	-	-	chr12	37236065	37246913	+	-	-	-	-	-	-	-	-
ENST00000588782.1	0	0	0	0.007298	0.770667	0	2.29699	1.19975	0.0130878	0.422494	up	=	ENST00000588782.1	LINC01028-002	lincRNA	chr17	70051378	70067491	+	ENSG00000267603.1	LINC01028	lincRNA	chr17	70051277	70068095	+	-
ENST00000522220.1	0	0.39467	0	0	0.783853	0	2.3301	1.22039	0.0131269	0.422494	up	=	ENST00000522220.1	PDE7A-009	retained_intron	chr8	65726874	65728157	-	ENSG00000205268.10	PDE7A	protein_coding	chr8	65717510	65842322	-	phosphodiesterase 7A [Source:HGNC Symbol;Acc:HGNC:8791]
ENST00000541178.1	0.620016	0.865599	0.684962	0.180651	1.54925	0.228414	2.17996	1.1243	0.0131444	0.422494	up	=	ENST00000541178.1	ALG10-003	retained_intron	chr12	34022473	34026152	+	ENSG00000139133.6	ALG10	protein_coding	chr12	34022281	34029694	+	ALG10, alpha-1,2-glucosyltransferase [Source:HGNC Symbol;Acc:HGNC:23162]
ENST00000588916.1	0	0	0.079334	0.047334	2.90383	0.016242	7.01857	2.81118	0.0132792	0.422494	up	=	ENST00000588916.1	RP11-10I6.2-001	transcribed_processed_pseudogene	chr18	50669510	50670215	+	ENSG00000267713.1	RP11-10I6.2	transcribed_processed_pseudogene	chr18	50669510	50670215	+	-
ENST00000498082.1	2.73251	1.6726	2.69411	0	0	0	0.268089	-1.89922	0.013294	0.422494	down	=	ENST00000498082.1	CABP1-005	retained_intron	chr12	120658976	120662414	+	ENSG00000157782.9	CABP1	protein_coding	chr12	120640552	120667324	+	calcium binding protein 1 [Source:HGNC Symbol;Acc:HGNC:1384]
ENST00000506203.2	0.153476	1.329	0.827832	0.263076	1.93142	0.111679	3.37701	1.75574	0.0133262	0.422494	up	=	ENST00000506203.2	BRD9P2-001	unprocessed_pseudogene	chr5	767382	768930	-	ENSG00000249908.2	BRD9P2	unprocessed_pseudogene	chr5	767382	768930	-	-
ENST00000519832.1	0.308771	1.52411	0.444653	0.18954	2.93883	0.339222	4.8552	2.27953	0.0133377	0.422494	up	=	ENST00000519832.1	G3BP1-004	retained_intron	chr5	151771952	151791750	+	ENSG00000145907.14	G3BP1	protein_coding	chr5	151771045	151812785	+	G3BP stress granule assembly factor 1 [Source:HGNC Symbol;Acc:HGNC:30292]
ENST00000525180.1	0	0.002236	0	0	0.751515	0.00058	2.2622	1.17772	0.0133423	0.422494	up	=	ENST00000525180.1	FAM86C2P-005	processed_transcript	chr11	67796683	67805336	-	ENSG00000160172.10	FAM86C2P	transcribed_unprocessed_pseudogene	chr11	67791648	67805336	-	-
ENST00000587839.2	2.19517	2.47632	2.29289	0.562144	0	0.209182	0.276791	-1.85313	0.0133447	0.422494	down	=	ENST00000587839.2	HSD52-005	retained_intron	chr1	59132473	59146827	-	ENSG00000224609.6	HSD52	processed_transcript	chr1	59131936	59208121	-	-
ENST00000565759.1	1.73931	1.71237	1.54657	0.284967	0	0	0.364155	-1.45738	0.0133553	0.422494	down	=	ENST00000565759.1	DLGAP1-AS5-002	antisense	chr18	4264602	4293365	+	ENSG00000261520.5	DLGAP1-AS5	antisense	chr18	4264602	4295405	+	-
ENST00000454503.6	0	0	0	0.004911	1.18698	0	3.12516	1.64393	0.0133641	0.422494	up	=	ENST00000454503.6	AC010976.2-001	antisense	chr2	127467577	127489790	+	ENSG00000231731.7	AC010976.2	antisense	chr2	127455394	127514623	+	-
ENST00000448887.1	0.400443	0.936401	0.525868	0.219409	1.23796	0.297249	2.01157	1.00832	0.0133712	0.422494	up	=	ENST00000448887.1	FREM2-AS1-001	antisense	chr13	38821798	38827570	-	ENSG00000225350.1	FREM2-AS1	antisense	chr13	38821798	38827570	-	-
MSTRG.199146.1	0.778859	2.37209	2.95458	0.252823	6.26499	0.038138	7.53326	2.91327	0.0134346	0.422494	up	o	ENST00000506082.5	RP11-423H2.1-010	processed_transcript	chr5	177809481	177882383	+	ENSG00000170089.15	RP11-423H2.1	transcribed_unprocessed_pseudogene	chr5	177809407	177950732	+	-
ENST00000436112.1	0	0.869311	0.077648	0	1.62806	0	4.00788	2.00284	0.0134536	0.422494	up	=	ENST00000436112.1	LINC01013-003	lincRNA	chr6	132160764	132169361	+	ENSG00000228495.1	LINC01013	lincRNA	chr6	132131915	132169374	+	-
ENST00000508885.5	0.73583	1.27018	0.794593	0.147995	1.68001	0.215429	2.20964	1.14381	0.0134898	0.422494	up	=	ENST00000508885.5	LINC00461-011	lincRNA	chr5	88540831	88659835	-	ENSG00000245526.9	LINC00461	lincRNA	chr5	88507546	88691041	-	-
ENST00000519356.1	1.75656	1.1485	1.78962	0	0	0	0.360615	-1.47147	0.0134983	0.422494	down	=	ENST00000519356.1	TTI2-006	processed_transcript	chr8	33473386	33509785	-	ENSG00000129696.12	TTI2	protein_coding	chr8	33473386	33513601	-	TELO2 interacting protein 2 [Source:HGNC Symbol;Acc:HGNC:26262]
ENST00000540240.1	0	0	0	0.324974	1.2789	0	3.22338	1.68857	0.0135016	0.422494	up	=	ENST00000540240.1	C16orf62-010	retained_intron	chr16	19607778	19608726	+	ENSG00000103544.14	C16orf62	protein_coding	chr16	19555240	19706793	+	chromosome 16 open reading frame 62 [Source:HGNC Symbol;Acc:HGNC:24641]
ENST00000418006.1	1.6202	3.23111	2.58115	0.86216	2.92423	0.38381	2.11773	1.08252	0.0135251	0.422494	up	=	ENST00000418006.1	LINC00940-001	lincRNA	chr12	1929202	1936574	-	ENSG00000235049.1	LINC00940	lincRNA	chr12	1929202	1936574	-	-
MSTRG.14763.36	0	0.000323	0	0	73.7777	0	536.73	9.06805	0.0136368	0.422494	up	u	-	-	-	chr1	143262083	143265249	+	-	-	-	-	-	-	-	-
MSTRG.78098.13	0	0	0	0	11.451	0	39.4022	5.3002	0.0136429	0.422494	up	u	-	-	-	chr15	19775263	19784047	+	-	-	-	-	-	-	-	-
MSTRG.842.1	0	0	0	0	11.1993	0	38.2469	5.25727	0.0136429	0.422494	up	u	-	-	-	KI270729.1	1811	6019	+	-	-	-	-	-	-	-	-
MSTRG.255248.2	0	0	0	0	10.3313	0	34.348	5.10215	0.0136429	0.422494	up	u	-	-	-	chrX	62408885	62498509	+	-	-	-	-	-	-	-	-
MSTRG.188435.53	0	0	0	0	9.9391	0	32.6297	5.02811	0.0136429	0.422494	up	u	-	-	-	chr5	49626053	49631222	+	-	-	-	-	-	-	-	-
MSTRG.149017.1	0	0	0	0	9.87436	0	32.3487	5.01564	0.0136429	0.422494	up	u	-	-	-	chr22	14838399	14893959	-	-	-	-	-	-	-	-	-
MSTRG.255248.4	0	0	0	0	8.25567	0	25.5791	4.67689	0.0136429	0.422494	up	u	-	-	-	chrX	62411024	62498509	+	-	-	-	-	-	-	-	-
MSTRG.89975.5	0	0	0	0	8.02909	0	24.672	4.6248	0.0136429	0.422494	up	u	-	-	-	chr16	46386125	46401676	-	-	-	-	-	-	-	-	-
MSTRG.188435.29	0	0	0	0	7.53109	0	22.7148	4.50556	0.0136429	0.422494	up	u	-	-	-	chr5	49614132	49646218	+	-	-	-	-	-	-	-	-
MSTRG.184587.7	0	0	0	0	7.43627	0	22.3479	4.48207	0.0136429	0.422494	up	i	ENST00000563716.5	DUX4-005	processed_transcript	chr4	190175193	190185942	+	ENSG00000260596.5	DUX4	protein_coding	chr4	190173774	190185942	+	double homeobox 4 [Source:HGNC Symbol;Acc:HGNC:50800]
MSTRG.467.2	0	0	0	0	6.71923	0	19.6353	4.29538	0.0136429	0.422494	up	i	ENST00000633587.1	RP11-1228E12.2-001	lincRNA	GL383563.3	37494	58578	-	ENSG00000282518.1	RP11-1228E12.2	lincRNA	GL383563.3	37494	58578	-	-
MSTRG.1101.5	0	0	0	0	6.63024	0	19.3064	4.27101	0.0136429	0.422494	up	u	-	-	-	KI270754.1	17840	21274	-	-	-	-	-	-	-	-	-
MSTRG.161335.1	0	0	0	0	6.55045	0	19.013	4.24892	0.0136429	0.422494	up	u	-	-	-	chr3	91540686	91553318	+	-	-	-	-	-	-	-	-
MSTRG.188150.1	0	0	0	0	6.18398	0	17.6837	4.14435	0.0136429	0.422494	up	u	-	-	-	chr5	46545145	46556264	+	-	-	-	-	-	-	-	-
MSTRG.269.13	0	0	0	0	5.50781	0	15.312	3.93659	0.0136429	0.422494	up	u	-	-	-	GL000225.1	6787	108511	-	-	-	-	-	-	-	-	-
MSTRG.170460.2	0	0	0	0	5.17911	0	14.1984	3.82766	0.0136429	0.422494	up	i	ENST00000440452.5	PCGF3-002	nonsense_mediated_decay	chr4	705943	767864	+	ENSG00000185619.18	PCGF3	protein_coding	chr4	705748	770640	+	polycomb group ring finger 3 [Source:HGNC Symbol;Acc:HGNC:10066]
ENST00000567311.1	0	0	0	0	3.94152	0	10.2526	3.35791	0.0136429	0.422494	up	=	ENST00000567311.1	ZDHHC1-003	processed_transcript	chr16	67395566	67396287	-	ENSG00000159714.10	ZDHHC1	protein_coding	chr16	67394419	67416833	-	zinc finger DHHC-type containing 1 [Source:HGNC Symbol;Acc:HGNC:17916]
MSTRG.188437.1	0	0	0	0	3.81073	0	9.85963	3.30153	0.0136429	0.422494	up	u	-	-	-	chr5	49601500	49603135	+	-	-	-	-	-	-	-	-
MSTRG.255250.2	0	0	0	0	3.77671	0	9.75822	3.28662	0.0136429	0.422494	up	u	-	-	-	chrX	62408496	62467441	-	-	-	-	-	-	-	-	-
MSTRG.97211.2	0	0	0	0	3.67752	0	9.46444	3.24252	0.0136429	0.422494	up	u	-	-	-	chr17	25383650	25530583	+	-	-	-	-	-	-	-	-
ENST00000486898.1	0	0	0	0	3.6296	0	9.32351	3.22087	0.0136429	0.422494	up	=	ENST00000486898.1	MPV17-019	retained_intron	chr2	27316791	27323097	-	ENSG00000115204.14	MPV17	protein_coding	chr2	27309492	27325680	-	MPV17, mitochondrial inner membrane protein [Source:HGNC Symbol;Acc:HGNC:7224]
ENST00000508147.1	0	0	0	0	2.91227	0	7.29564	2.86703	0.0136429	0.422494	up	=	ENST00000508147.1	RP11-622A1.2-002	lincRNA	chr4	73510199	73528722	+	ENSG00000250436.1	RP11-622A1.2	lincRNA	chr4	73508803	73534128	+	-
ENST00000508414.5	0	0	0	0	2.84139	0	7.1039	2.82861	0.0136429	0.422494	up	=	ENST00000508414.5	RP11-659O3.1-002	lincRNA	chr4	115922015	116297160	-	ENSG00000248173.5	RP11-659O3.1	lincRNA	chr4	115922015	116297160	-	-
ENST00000372405.1	0	0	0	0	2.65211	0	6.59973	2.72241	0.0136429	0.422494	up	=	ENST00000372405.1	PTPRF-004	processed_transcript	chr1	43538198	43580078	+	ENSG00000142949.16	PTPRF	protein_coding	chr1	43525187	43623666	+	protein tyrosine phosphatase, receptor type F [Source:HGNC Symbol;Acc:HGNC:9670]
ENST00000582798.1	0	0	0	0	2.6457	0	6.58287	2.71872	0.0136429	0.422494	up	=	ENST00000582798.1	CSF3-009	retained_intron	chr17	40015435	40016162	+	ENSG00000108342.12	CSF3	protein_coding	chr17	40015361	40017813	+	colony stimulating factor 3 [Source:HGNC Symbol;Acc:HGNC:2438]
ENST00000628097.2	0	0	0	0	2.57697	0	6.40286	2.67872	0.0136429	0.422494	up	=	ENST00000628097.2	CYP1B1-AS1-024	antisense	chr2	38082698	38131567	+	ENSG00000232973.11	CYP1B1-AS1	antisense	chr2	38073447	38231651	+	-
ENST00000495306.1	0	0	0	0	2.53479	0	6.29316	2.65378	0.0136429	0.422494	up	=	ENST00000495306.1	SH2D2A-003	processed_transcript	chr1	156814498	156816760	-	ENSG00000027869.11	SH2D2A	protein_coding	chr1	156806243	156816862	-	SH2 domain containing 2A [Source:HGNC Symbol;Acc:HGNC:10821]
MSTRG.467.3	0	0	0	0	2.50882	0	6.22592	2.63829	0.0136429	0.422494	up	i	ENST00000633587.1	RP11-1228E12.2-001	lincRNA	GL383563.3	37494	58578	-	ENSG00000282518.1	RP11-1228E12.2	lincRNA	GL383563.3	37494	58578	-	-
ENST00000533374.1	0	0	0	0	2.37213	0	5.87575	2.55477	0.0136429	0.422494	up	=	ENST00000533374.1	KIAA1324-016	retained_intron	chr1	109161606	109164626	+	ENSG00000116299.16	KIAA1324	protein_coding	chr1	109113679	109206781	+	KIAA1324 [Source:HGNC Symbol;Acc:HGNC:29618]
ENST00000420648.2	0	0	0	0	2.31728	0	5.73704	2.52031	0.0136429	0.422494	up	=	ENST00000420648.2	AC092660.1-001	lincRNA	chr2	78597911	78599406	+	ENSG00000234877.2	AC092660.1	lincRNA	chr2	78597911	78599406	+	-
ENST00000568506.1	0	0	0	0	2.29982	0	5.69311	2.50922	0.0136429	0.422494	up	=	ENST00000568506.1	RP11-455F5.5-002	antisense	chr16	30183505	30184523	-	ENSG00000261416.1	RP11-455F5.5	antisense	chr16	30183505	30184957	-	-
ENST00000564125.1	0	0	0	0	2.26898	0	5.61575	2.48948	0.0136429	0.422494	up	=	ENST00000564125.1	SLC5A11-007	retained_intron	chr16	24845958	24846753	+	ENSG00000158865.12	SLC5A11	protein_coding	chr16	24845841	24911628	+	solute carrier family 5 member 11 [Source:HGNC Symbol;Acc:HGNC:23091]
ENST00000523886.1	0	0	0	0	2.25703	0	5.58587	2.48178	0.0136429	0.422494	up	=	ENST00000523886.1	RP11-716D16.1-004	retained_intron	chr8	58259731	58260753	-	ENSG00000253281.6	RP11-716D16.1	processed_transcript	chr8	58255771	58272119	-	-
ENST00000423031.1	0	0	0	0	2.24485	0	5.55547	2.47391	0.0136429	0.422494	up	=	ENST00000423031.1	TEX41-007	lincRNA	chr2	145023095	145072654	+	ENSG00000226674.8	TEX41	lincRNA	chr2	144667967	145262988	+	-
ENST00000576825.1	0	0	0	0	2.19551	0	5.43282	2.4417	0.0136429	0.422494	up	=	ENST00000576825.1	RP11-818O24.3-001	antisense	chr17	1424776	1426484	+	ENSG00000262777.1	RP11-818O24.3	antisense	chr17	1424473	1426484	+	-
ENST00000465935.1	0	0	0	0	2.17536	0	5.38299	2.42841	0.0136429	0.422494	up	=	ENST00000465935.1	WFDC3-012	retained_intron	chr20	45788211	45791868	-	ENSG00000124116.18	WFDC3	protein_coding	chr20	45747944	45791932	-	WAP four-disulfide core domain 3 [Source:HGNC Symbol;Acc:HGNC:15957]
MSTRG.95359.2	0	0	0	0	2.13599	0	5.28604	2.40219	0.0136429	0.422494	up	j	ENST00000269299.7	ASGR1-001	protein_coding	chr17	7173431	7179564	-	ENSG00000141505.11	ASGR1	protein_coding	chr17	7173431	7179564	-	asialoglycoprotein receptor 1 [Source:HGNC Symbol;Acc:HGNC:742]
ENST00000428200.1	0	0	0	0	2.13528	0	5.28429	2.40171	0.0136429	0.422494	up	=	ENST00000428200.1	MFSD13A-004	processed_transcript	chr10	102466018	102468640	+	ENSG00000138111.14	MFSD13A	protein_coding	chr10	102461395	102477045	+	major facilitator superfamily domain containing 13A [Source:HGNC Symbol;Acc:HGNC:26196]
ENST00000483032.1	0	0	0	0	1.94689	0	4.82813	2.27147	0.0136429	0.422494	up	=	ENST00000483032.1	GON4L-021	retained_intron	chr1	155756541	155757940	-	ENSG00000116580.18	GON4L	protein_coding	chr1	155749662	155859400	-	gon-4 like [Source:HGNC Symbol;Acc:HGNC:25973]
ENST00000593362.1	0	0	0	0	1.94063	0	4.81321	2.267	0.0136429	0.422494	up	=	ENST00000593362.1	CCDC155-008	retained_intron	chr19	49407637	49415619	+	ENSG00000161609.9	CCDC155	protein_coding	chr19	49388218	49417994	+	coiled-coil domain containing 155 [Source:HGNC Symbol;Acc:HGNC:26520]
MSTRG.31519.2	0	0	0	0	1.93978	0	4.81119	2.26639	0.0136429	0.422494	up	u	-	-	-	chr10	77669577	77671684	-	-	-	-	-	-	-	-	-
ENST00000560888.5	0	0	0	0	1.93621	0	4.80267	2.26384	0.0136429	0.422494	up	=	ENST00000560888.5	SPATA8-AS1-002	antisense	chr15	96772005	96781654	-	ENSG00000259282.5	SPATA8-AS1	antisense	chr15	96772005	96783312	-	-
ENST00000566191.5	0	0	0	0	1.8757	0	4.65917	2.22007	0.0136429	0.422494	up	=	ENST00000566191.5	RP11-960L18.1-001	lincRNA	chr16	81739074	81740587	+	ENSG00000261218.5	RP11-960L18.1	lincRNA	chr16	81738248	81767868	+	-
ENST00000565473.1	0	0	0	0	1.87454	0	4.65644	2.21923	0.0136429	0.422494	up	=	ENST00000565473.1	CTD-2007L18.5-003	lincRNA	chr11	68615745	68616447	-	ENSG00000260808.1	CTD-2007L18.5	lincRNA	chr11	68612899	68616711	-	-
ENST00000556201.1	0	0	0	0	1.81673	0	4.52064	2.17653	0.0136429	0.422494	up	=	ENST00000556201.1	SLC25A29-014	processed_transcript	chr14	100304915	100305809	-	ENSG00000197119.12	SLC25A29	protein_coding	chr14	100291111	100306547	-	solute carrier family 25 member 29 [Source:HGNC Symbol;Acc:HGNC:20116]
ENST00000565807.6	0	0	0	0	1.81064	0	4.50639	2.17197	0.0136429	0.422494	up	=	ENST00000565807.6	HP-008	retained_intron	chr16	72054623	72057346	+	ENSG00000257017.8	HP	protein_coding	chr16	72054592	72061055	+	haptoglobin [Source:HGNC Symbol;Acc:HGNC:5141]
ENST00000444968.1	0	0	0	0	1.76896	0	4.40937	2.14057	0.0136429	0.422494	up	=	ENST00000444968.1	RP5-890O3.9-001	sense_intronic	chr1	1317581	1318689	-	ENSG00000240731.1	RP5-890O3.9	sense_intronic	chr1	1317581	1318689	-	-
ENST00000515464.1	0	0	0	0	1.75595	0	4.37923	2.13068	0.0136429	0.422494	up	=	ENST00000515464.1	MYLK-AS2-002	antisense	chr3	123691250	123692407	+	ENSG00000250174.5	MYLK-AS2	antisense	chr3	123689644	123692407	+	-
ENST00000467638.1	0	0	0	0	1.75555	0	4.3783	2.13037	0.0136429	0.422494	up	=	ENST00000467638.1	PARP12-005	retained_intron	chr7	140057407	140062551	-	ENSG00000059378.12	PARP12	protein_coding	chr7	140023744	140063721	-	poly(ADP-ribose) polymerase family member 12 [Source:HGNC Symbol;Acc:HGNC:21919]
ENST00000594653.1	0	0	0	0	1.75465	0	4.37622	2.12968	0.0136429	0.422494	up	=	ENST00000594653.1	RP11-15H20.7-002	lincRNA	chr19	23257255	23274232	-	ENSG00000269107.1	RP11-15H20.7	lincRNA	chr19	23257255	23274232	-	-
ENST00000567449.5	0	0	0	0	1.75132	0	4.36852	2.12715	0.0136429	0.422494	up	=	ENST00000567449.5	ARHGAP11B-005	processed_transcript	chr15	30624494	30626266	+	ENSG00000187951.10	ARHGAP11B	protein_coding	chr15	30624494	30772993	+	Rho GTPase activating protein 11B [Source:HGNC Symbol;Acc:HGNC:15782]
ENST00000599104.1	0	0	0	0	1.74967	0	4.36469	2.12588	0.0136429	0.422494	up	=	ENST00000599104.1	SIGLEC22P-002	transcribed_unprocessed_pseudogene	chr19	51211110	51212088	+	ENSG00000268849.5	SIGLEC22P	transcribed_unprocessed_pseudogene	chr19	51211080	51212088	+	-
ENST00000633308.1	0	0	0	0	1.74439	0	4.35248	2.12184	0.0136429	0.422494	up	=	ENST00000633308.1	IGHV3-52-001	IG_V_pseudogene	KI270846.1	1078055	1078505	-	ENSG00000282188.1	IGHV3-52	IG_V_pseudogene	KI270846.1	1078055	1078505	-	-
ENST00000424029.1	0	0	0	0	1.74237	0	4.34783	2.1203	0.0136429	0.422494	up	=	ENST00000424029.1	CES5AP1-005	processed_transcript	chr22	23373648	23377071	-	ENSG00000215478.8	CES5AP1	transcribed_unprocessed_pseudogene	chr22	23359603	23387731	-	-
ENST00000620600.4	0	0	0	0	1.73643	0	4.33412	2.11574	0.0136429	0.422494	up	=	ENST00000620600.4	RP11-295P9.3-051	processed_transcript	chr10	13649293	13655433	+	ENSG00000239665.8	RP11-295P9.3	processed_transcript	chr10	13631143	13668445	+	-
ENST00000542868.1	0	0	0	0	1.71962	0	4.29538	2.10279	0.0136429	0.422494	up	=	ENST00000542868.1	GNB3-004	retained_intron	chr12	6841041	6843001	+	ENSG00000111664.10	GNB3	protein_coding	chr12	6839954	6847393	+	G protein subunit beta 3 [Source:HGNC Symbol;Acc:HGNC:4400]
ENST00000440711.1	0	0	0	0	1.70637	0	4.26494	2.09252	0.0136429	0.422494	up	=	ENST00000440711.1	LINC01006-006	lincRNA	chr7	156605132	156605744	-	ENSG00000182648.11	LINC01006	lincRNA	chr7	156472196	156640654	-	-
ENST00000595036.1	0	0	0	0	1.67598	0	4.19533	2.06878	0.0136429	0.422494	up	=	ENST00000595036.1	FBN3-008	retained_intron	chr19	8074766	8081056	-	ENSG00000142449.12	FBN3	protein_coding	chr19	8065402	8149846	-	fibrillin 3 [Source:HGNC Symbol;Acc:HGNC:18794]
ENST00000523576.1	0	0	0	0	1.65215	0	4.14102	2.04999	0.0136429	0.422494	up	=	ENST00000523576.1	C14orf159-030	processed_transcript	chr14	91215857	91224822	+	ENSG00000133943.20	C14orf159	protein_coding	chr14	91060333	91225632	+	chromosome 14 open reading frame 159 [Source:HGNC Symbol;Acc:HGNC:20498]
ENST00000637463.1	0	0	0	0	1.63604	0	4.10443	2.03718	0.0136429	0.422494	up	=	ENST00000637463.1	SIRT5-006	processed_transcript	chr6	13584203	13589543	+	ENSG00000124523.15	SIRT5	protein_coding	chr6	13574529	13615158	+	sirtuin 5 [Source:HGNC Symbol;Acc:HGNC:14933]
ENST00000601096.1	0	0	0	0	1.58164	0	3.98161	1.99335	0.0136429	0.422494	up	=	ENST00000601096.1	RP11-381O7.3-005	processed_transcript	chr9	63113940	63122371	-	ENSG00000182021.10	RP11-381O7.3	transcribed_unprocessed_pseudogene	chr9	63111255	63127100	-	-
ENST00000414554.6	0	0	0	0	1.55804	0	3.9287	1.97405	0.0136429	0.422494	up	=	ENST00000414554.6	NIFK-AS1-004	antisense	chr2	121649650	121651535	+	ENSG00000236859.6	NIFK-AS1	antisense	chr2	121649650	121728481	+	-
ENST00000461074.1	0	0	0	0	1.52084	0	3.84574	1.94326	0.0136429	0.422494	up	=	ENST00000461074.1	MCF2L2-007	retained_intron	chr3	183372019	183400539	-	ENSG00000053524.11	MCF2L2	protein_coding	chr3	183178043	183428778	-	MCF.2 cell line derived transforming sequence-like 2 [Source:HGNC Symbol;Acc:HGNC:30319]
ENST00000463978.1	0	0	0	0	1.50249	0	3.80503	1.92791	0.0136429	0.422494	up	=	ENST00000463978.1	LINC01324-002	lincRNA	chr3	164714095	164731036	-	ENSG00000241767.2	LINC01324	lincRNA	chr3	164714095	164831480	-	-
ENST00000530725.5	0	0	0	0	1.50148	0	3.8028	1.92706	0.0136429	0.422494	up	=	ENST00000530725.5	LINC01301-006	lincRNA	chr8	60384588	60516780	-	ENSG00000251396.6	LINC01301	lincRNA	chr8	60384588	60516795	-	-
ENST00000454421.2	0	0	0	0	1.50108	0	3.80191	1.92672	0.0136429	0.422494	up	=	ENST00000454421.2	IGHV3-64-001	IG_V_gene	chr14	106657725	106658258	-	ENSG00000223648.4	IGHV3-64	IG_V_gene	chr14	106657725	106658258	-	immunoglobulin heavy variable 3-64 [Source:HGNC Symbol;Acc:HGNC:5617]
ENST00000577181.1	0	0	0	0	1.49924	0	3.79784	1.92518	0.0136429	0.422494	up	=	ENST00000577181.1	CTC-297N7.7-003	antisense	chr17	10613480	10622911	+	ENSG00000214970.8	CTC-297N7.7	antisense	chr17	10579040	10623036	+	-
ENST00000453574.1	0	0	0	0	1.47161	0	3.73683	1.90181	0.0136429	0.422494	up	=	ENST00000453574.1	ARMCX4-009	processed_transcript	chrX	101418299	101419183	+	ENSG00000196440.11	ARMCX4	protein_coding	chrX	101418287	101533459	+	armadillo repeat containing, X-linked 4 [Source:HGNC Symbol;Acc:HGNC:28615]
ENST00000409974.7	0	0	0	0	1.46474	0	3.72171	1.89596	0.0136429	0.422494	up	=	ENST00000409974.7	C7orf71-001	lincRNA	chr7	26637871	26647270	+	ENSG00000222004.7	C7orf71	lincRNA	chr7	26637871	26647305	+	-
ENST00000603173.6	0	0	0	0	1.4647	0	3.72161	1.89593	0.0136429	0.422494	up	=	ENST00000603173.6	CTC-281F24.3-003	processed_transcript	chr17	6657304	6658491	+	ENSG00000274114.2	CTC-281F24.3	transcribed_unprocessed_pseudogene	chr17	6657034	6693577	+	-
ENST00000563734.1	0	0	0	0	1.45996	0	3.7112	1.89188	0.0136429	0.422494	up	=	ENST00000563734.1	MIR940-002	lincRNA	chr16	2268155	2273418	+	ENSG00000260778.4	MIR940	lincRNA	chr16	2268155	2273418	+	-
ENST00000503017.1	0	0	0	0	1.45784	0	3.70654	1.89007	0.0136429	0.422494	up	=	ENST00000503017.1	RP11-412P11.1-002	lincRNA	chr4	22999586	23041015	+	ENSG00000248837.5	RP11-412P11.1	lincRNA	chr4	22997551	23056862	+	-
ENST00000446333.1	0	0	0	0	1.44662	0	3.68191	1.88046	0.0136429	0.422494	up	=	ENST00000446333.1	RP11-168O16.1-002	antisense	chr1	201023949	201027790	+	ENSG00000229191.1	RP11-168O16.1	antisense	chr1	201023949	201028792	+	-
ENST00000631557.1	0	0	0	0	1.4366	0	3.65997	1.87183	0.0136429	0.422494	up	=	ENST00000631557.1	TRBV6-1-001	TR_V_gene	KI270803.1	290201	290690	+	ENSG00000281970.1	TRBV6-1	TR_V_gene	KI270803.1	290201	290690	+	T cell receptor beta variable 6-1 [Source:HGNC Symbol;Acc:HGNC:12226]
ENST00000427929.5	0	0	0	0	1.4072	0	3.5958	1.84631	0.0136429	0.422494	up	=	ENST00000427929.5	FLJ31356-001	antisense	chr2	28384409	28394672	-	ENSG00000229951.5	FLJ31356	antisense	chr2	28384409	28394672	-	-
ENST00000586634.1	0	0	0	0	1.39653	0	3.57261	1.83698	0.0136429	0.422494	up	=	ENST00000586634.1	PIAS2-013	retained_intron	chr18	46905760	46917350	-	ENSG00000078043.15	PIAS2	protein_coding	chr18	46803224	46920160	-	protein inhibitor of activated STAT 2 [Source:HGNC Symbol;Acc:HGNC:17311]
ENST00000581798.1	0	0	0	0	1.38129	0	3.53956	1.82357	0.0136429	0.422494	up	=	ENST00000581798.1	CTD-3096M3.2-001	lincRNA	chr18	5381641	5385330	-	ENSG00000266288.1	CTD-3096M3.2	lincRNA	chr18	5381641	5385330	-	-
ENST00000418481.1	0	0	0	0	1.37951	0	3.5357	1.822	0.0136429	0.422494	up	=	ENST00000418481.1	AC011897.2-002	lincRNA	chr2	14616428	14630192	+	ENSG00000228505.5	AC011897.2	lincRNA	chr2	14616428	14630192	+	-
ENST00000468419.1	0	0	0	0	1.37494	0	3.52581	1.81796	0.0136429	0.422494	up	=	ENST00000468419.1	AGR2-002	retained_intron	chr7	16801284	16804999	-	ENSG00000106541.11	AGR2	protein_coding	chr7	16791811	16833433	-	anterior gradient 2, protein disulphide isomerase family member [Source:HGNC Symbol;Acc:HGNC:328]
ENST00000515716.1	0	0	0	0	1.37076	0	3.51679	1.81426	0.0136429	0.422494	up	=	ENST00000515716.1	OTP-002	processed_transcript	chr5	77635931	77636993	-	ENSG00000171540.7	OTP	protein_coding	chr5	77628712	77639688	-	orthopedia homeobox [Source:HGNC Symbol;Acc:HGNC:8518]
ENST00000464958.1	0	0	0	0	1.35734	0	3.48782	1.80233	0.0136429	0.422494	up	=	ENST00000464958.1	RP5-1157M23.2-001	antisense	chr3	52239300	52241097	+	ENSG00000243224.1	RP5-1157M23.2	antisense	chr3	52239258	52241097	+	-
ENST00000457568.1	0	0	0	0	1.34665	0	3.4648	1.79277	0.0136429	0.422494	up	=	ENST00000457568.1	AC013460.1-006	retained_intron	chr2	7429923	7449914	+	ENSG00000229727.6	AC013460.1	processed_transcript	chr2	7421261	7450254	+	-
ENST00000492167.1	0	0	0	0	1.34291	0	3.45676	1.78942	0.0136429	0.422494	up	=	ENST00000492167.1	IGKV3-20-001	IG_V_gene	chr2	89142574	89143160	-	ENSG00000239951.1	IGKV3-20	IG_V_gene	chr2	89142574	89143160	-	immunoglobulin kappa variable 3-20 [Source:HGNC Symbol;Acc:HGNC:5817]
ENST00000632822.1	0	0	0	0	1.34291	0	3.45676	1.78942	0.0136429	0.422494	up	=	ENST00000632822.1	IGKV3-20-001	IG_V_gene	KQ031384.1	251400	251986	-	ENSG00000282402.1	IGKV3-20	IG_V_gene	KQ031384.1	251400	251986	-	immunoglobulin kappa variable 3-20 [Source:HGNC Symbol;Acc:HGNC:5817]
ENST00000591140.5	0	0	0	0	1.32526	0	3.41889	1.77353	0.0136429	0.422494	up	=	ENST00000591140.5	RP5-1101C3.1-002	antisense	chr7	122328473	122426158	+	ENSG00000240499.7	RP5-1101C3.1	antisense	chr7	122328469	122440388	+	-
ENST00000542947.1	0	0	0	0	1.31071	0	3.38775	1.76033	0.0136429	0.422494	up	=	ENST00000542947.1	SLC6A13-010	retained_intron	chr12	224468	226971	-	ENSG00000010379.15	SLC6A13	protein_coding	chr12	220621	262873	-	solute carrier family 6 member 13 [Source:HGNC Symbol;Acc:HGNC:11046]
ENST00000481234.5	0	0	0	0	1.30082	0	3.36665	1.75131	0.0136429	0.422494	up	=	ENST00000481234.5	RP11-4B14.3-003	lincRNA	chr3	181534177	181535874	-	ENSG00000239381.6	RP11-4B14.3	lincRNA	chr3	181534177	181700611	-	-
ENST00000619561.1	0	0	0	0	1.28843	0	3.34028	1.73997	0.0136429	0.422494	up	=	ENST00000619561.1	RP11-1348G14.7-001	unprocessed_pseudogene	chr16	28773824	28777534	-	ENSG00000278528.1	RP11-1348G14.7	unprocessed_pseudogene	chr16	28773824	28777534	-	-
ENST00000547349.1	0	0	0	0	1.28608	0	3.33529	1.73781	0.0136429	0.422494	up	=	ENST00000547349.1	RP11-320M2.1-001	lincRNA	chr2	10449728	10450794	+	ENSG00000257135.5	RP11-320M2.1	lincRNA	chr2	10448694	10451327	+	-
ENST00000608077.1	0	0	0	0	1.26692	0	3.29464	1.72012	0.0136429	0.422494	up	=	ENST00000608077.1	LAMTOR5-AS1-019	antisense	chr1	110413849	110418303	+	ENSG00000224699.8	LAMTOR5-AS1	processed_transcript	chr1	110347116	110443817	+	-
ENST00000415269.5	0	0	0	0	1.25462	0	3.26862	1.70868	0.0136429	0.422494	up	=	ENST00000415269.5	AP000477.3-002	lincRNA	chr21	24043257	24043626	+	ENSG00000226996.5	AP000477.3	lincRNA	chr21	24043257	24050286	+	-
ENST00000588330.5	0	0	0	0	1.24579	0	3.24999	1.70043	0.0136429	0.422494	up	=	ENST00000588330.5	MIR7515HG-023	lincRNA	chr2	6635834	6649329	-	ENSG00000236172.6	MIR7515HG	lincRNA	chr2	6615389	6650535	-	-
ENST00000460752.1	0	0	0	0	1.23287	0	3.22279	1.68831	0.0136429	0.422494	up	=	ENST00000460752.1	FRA10AC1-002	processed_transcript	chr10	93669624	93675304	-	ENSG00000148690.11	FRA10AC1	protein_coding	chr10	93667883	93702572	-	FRA10A associated CGG repeat 1 [Source:HGNC Symbol;Acc:HGNC:1162]
ENST00000423684.5	0	0	0	0	1.2219	0	3.19974	1.67796	0.0136429	0.422494	up	=	ENST00000423684.5	AFG3L1P-006	retained_intron	chr16	89977694	89984701	+	ENSG00000223959.8	AFG3L1P	unitary_pseudogene	chr16	89972586	90002161	+	-
ENST00000444729.1	0	0	0	0	1.21625	0	3.18791	1.67261	0.0136429	0.422494	up	=	ENST00000444729.1	RP11-655G22.1-002	lincRNA	chr3	192029880	192036557	+	ENSG00000232353.5	RP11-655G22.1	lincRNA	chr3	192029880	192036557	+	-
ENST00000533304.1	0	0	0	0	1.20872	0	3.17213	1.66545	0.0136429	0.422494	up	=	ENST00000533304.1	LINC01016-005	lincRNA	chr6	33892310	33896914	-	ENSG00000249346.6	LINC01016	lincRNA	chr6	33867506	33896914	-	-
ENST00000482286.5	0	0	0	0	1.20091	0	3.1558	1.65801	0.0136429	0.422494	up	=	ENST00000482286.5	ABCA17P-006	retained_intron	chr16	2340971	2362666	+	ENSG00000238098.8	ABCA17P	unitary_pseudogene	chr16	2339150	2426699	+	-
ENST00000450920.1	0	0	0	0	1.19876	0	3.15132	1.65596	0.0136429	0.422494	up	=	ENST00000450920.1	SRGAP3-AS2-001	antisense	chr3	9192535	9194453	+	ENSG00000228723.6	SRGAP3-AS2	antisense	chr3	9192493	9194453	+	-
ENST00000434579.6	0	0	0	0	1.18384	0	3.12022	1.64165	0.0136429	0.422494	up	=	ENST00000434579.6	LHFPL3-AS1-003	antisense	chr7	104796516	104804107	-	ENSG00000226869.6	LHFPL3-AS1	processed_transcript	chr7	104738597	104804107	-	-
ENST00000562020.1	0	0	0	0	1.18178	0	3.11594	1.63967	0.0136429	0.422494	up	=	ENST00000562020.1	ITGAL-021	retained_intron	chr16	30504872	30506772	+	ENSG00000005844.17	ITGAL	protein_coding	chr16	30472658	30523185	+	integrin subunit alpha L [Source:HGNC Symbol;Acc:HGNC:6148]
ENST00000631661.1	0	0	0	0	1.18056	0	3.11339	1.63849	0.0136429	0.422494	up	=	ENST00000631661.1	CTD-2022H16.3-001	processed_pseudogene	KQ031389.1	32135	32976	+	ENSG00000282193.1	CTD-2022H16.3	processed_pseudogene	KQ031389.1	32135	32976	+	-
ENST00000507999.5	0	0	0	0	1.17014	0	3.09173	1.62842	0.0136429	0.422494	up	=	ENST00000507999.5	NOP14-AS1-006	antisense	chr4	2934940	2940504	+	ENSG00000249673.6	NOP14-AS1	antisense	chr4	2934899	2961738	+	-
ENST00000518407.1	0	0	0	0	1.16776	0	3.0868	1.62611	0.0136429	0.422494	up	=	ENST00000518407.1	IGHV3-6-001	IG_V_pseudogene	chr14	106055549	106055998	-	ENSG00000253763.1	IGHV3-6	IG_V_pseudogene	chr14	106055549	106055998	-	-
ENST00000601383.1	0	0	0	0	1.15182	0	3.05379	1.6106	0.0136429	0.422494	up	=	ENST00000601383.1	RP11-446H18.5-002	lincRNA	chr3	107318380	107322744	-	ENSG00000239828.6	RP11-446H18.5	lincRNA	chr3	107272611	107421304	-	-
ENST00000446626.2	0	0	0	0	1.14951	0	3.04901	1.60834	0.0136429	0.422494	up	=	ENST00000446626.2	RP11-211N8.2-001	lincRNA	chr9	62532364	62534722	+	ENSG00000226007.2	RP11-211N8.2	lincRNA	chr9	62532337	62534724	+	-
ENST00000509260.1	0	0	0	0	1.14564	0	3.04102	1.60455	0.0136429	0.422494	up	=	ENST00000509260.1	RP11-94C24.8-002	retained_intron	chr17	50537299	50538440	-	ENSG00000250286.1	RP11-94C24.8	processed_transcript	chr17	50537294	50538754	-	-
ENST00000480347.1	0	0	0	0	1.14249	0	3.03453	1.60147	0.0136429	0.422494	up	=	ENST00000480347.1	LCN6-008	processed_transcript	chr9	136744717	136745849	-	ENSG00000267206.5	LCN6	protein_coding	chr9	136744011	136748528	-	lipocalin 6 [Source:HGNC Symbol;Acc:HGNC:17337]
ENST00000415135.1	0	0	0	0	1.14055	0	3.03053	1.59957	0.0136429	0.422494	up	=	ENST00000415135.1	MCCD1P2-001	unprocessed_pseudogene	GL000254.2	1338493	1339370	-	ENSG00000236113.1	MCCD1P2	unprocessed_pseudogene	GL000254.2	1338493	1339370	-	-
ENST00000635737.1	0	0	0	0	1.13343	0	3.01585	1.59256	0.0136429	0.422494	up	=	ENST00000635737.1	OPN3-007	processed_transcript	chr1	241597763	241601178	-	ENSG00000054277.13	OPN3	protein_coding	chr1	241590102	241677376	-	opsin 3 [Source:HGNC Symbol;Acc:HGNC:14007]
ENST00000470501.5	0	0	0	0	1.13096	0	3.01076	1.59013	0.0136429	0.422494	up	=	ENST00000470501.5	LCN12-013	retained_intron	chr9	136952316	136955497	+	ENSG00000184925.11	LCN12	protein_coding	chr9	136949551	136955497	+	lipocalin 12 [Source:HGNC Symbol;Acc:HGNC:28733]
ENST00000539413.1	0	0	0	0	1.12674	0	3.00207	1.58596	0.0136429	0.422494	up	=	ENST00000539413.1	CIT-009	processed_transcript	chr12	119785025	119804491	-	ENSG00000122966.14	CIT	protein_coding	chr12	119685790	119877291	-	citron rho-interacting serine/threonine kinase [Source:HGNC Symbol;Acc:HGNC:1985]
ENST00000555908.5	0	0	0	0	1.12516	0	2.99884	1.5844	0.0136429	0.422494	up	=	ENST00000555908.5	RIN3-013	processed_transcript	chr14	92576244	92586580	+	ENSG00000100599.15	RIN3	protein_coding	chr14	92513774	92688994	+	Ras and Rab interactor 3 [Source:HGNC Symbol;Acc:HGNC:18751]
ENST00000591514.1	0	0	0	0	1.11705	0	2.98218	1.57637	0.0136429	0.422494	up	=	ENST00000591514.1	RP11-795F19.5-003	nonsense_mediated_decay	chr18	80037387	80080309	+	ENSG00000267127.7	RP11-795F19.5	protein_coding	chr18	80034346	80097088	+	-
ENST00000568227.5	0	0	0	0	1.11559	0	2.97918	1.57492	0.0136429	0.422494	up	=	ENST00000568227.5	SNAP23-004	retained_intron	chr15	42491299	42513125	+	ENSG00000092531.9	SNAP23	protein_coding	chr15	42491233	42545356	+	synaptosome associated protein 23 [Source:HGNC Symbol;Acc:HGNC:11131]
ENST00000471328.1	0	0	0	0	1.11328	0	2.97444	1.57262	0.0136429	0.422494	up	=	ENST00000471328.1	FAM20C-002	processed_transcript	chr7	195625	197575	+	ENSG00000177706.8	FAM20C	protein_coding	chr7	192969	260745	+	FAM20C, golgi associated secretory pathway kinase [Source:HGNC Symbol;Acc:HGNC:22140]
ENST00000616148.4	0	0	0	0	1.11136	0	2.97049	1.5707	0.0136429	0.422494	up	=	ENST00000616148.4	AC012594.1-035	antisense	chr2	170343587	170350870	-	ENSG00000231898.8	AC012594.1	antisense	chr2	170332085	170408564	-	-
ENST00000630965.1	0	0	0	0	1.0971	0	2.94133	1.55647	0.0136429	0.422494	up	=	ENST00000630965.1	RP11-862G15.2-001	lincRNA	KI270847.1	20259	22044	-	ENSG00000281811.1	RP11-862G15.2	lincRNA	KI270847.1	20259	22044	-	-
ENST00000634089.1	0	0	0	0	1.092	0	2.9309	1.55134	0.0136429	0.422494	up	=	ENST00000634089.1	IGHV3-47-001	IG_V_pseudogene	KI270846.1	1010261	1010706	-	ENSG00000282398.1	IGHV3-47	IG_V_pseudogene	KI270846.1	1010261	1010706	-	-
ENST00000617725.1	0	0	0	0	1.08718	0	2.92108	1.5465	0.0136429	0.422494	up	=	ENST00000617725.1	ELK4-005	processed_transcript	chr1	205597790	205600194	-	ENSG00000158711.13	ELK4	protein_coding	chr1	205597556	205631962	-	ELK4, ETS transcription factor [Source:HGNC Symbol;Acc:HGNC:3326]
ENST00000473776.1	0	0	0	0	1.08189	0	2.91029	1.54116	0.0136429	0.422494	up	=	ENST00000473776.1	WEE2-AS1-007	retained_intron	chr7	141727649	141738231	-	ENSG00000228775.7	WEE2-AS1	antisense	chr7	141704338	141738346	-	-
ENST00000390618.2	0	0	0	0	1.07433	0	2.89491	1.53352	0.0136429	0.422494	up	=	ENST00000390618.2	IGHV3-38-001	IG_V_gene	chr14	106410493	106411021	-	ENSG00000211958.2	IGHV3-38	IG_V_gene	chr14	106410493	106411021	-	immunoglobulin heavy variable 3-38 (non-functional) [Source:HGNC Symbol;Acc:HGNC:5601]
ENST00000551934.1	0	0	0	0	1.06844	0	2.88295	1.52755	0.0136429	0.422494	up	=	ENST00000551934.1	RP11-314D7.1-002	retained_intron	chr12	73128985	73143854	-	ENSG00000258294.5	RP11-314D7.1	processed_transcript	chr12	73115957	73143858	-	-
ENST00000463121.1	0	0	0	0	1.06352	0	2.87296	1.52254	0.0136429	0.422494	up	=	ENST00000463121.1	ERBB4-008	processed_transcript	chr2	211657597	211665354	-	ENSG00000178568.14	ERBB4	protein_coding	chr2	211375717	212538841	-	erb-b2 receptor tyrosine kinase 4 [Source:HGNC Symbol;Acc:HGNC:3432]
ENST00000496872.1	0	0	0	0	1.05305	0	2.85174	1.51184	0.0136429	0.422494	up	=	ENST00000496872.1	PIK3C2B-005	processed_transcript	chr1	204454577	204456291	-	ENSG00000133056.13	PIK3C2B	protein_coding	chr1	204422628	204494724	-	phosphatidylinositol-4-phosphate 3-kinase catalytic subunit type 2 beta [Source:HGNC Symbol;Acc:HGNC:8972]
ENST00000595792.1	0	0	0	0	1.04184	0	2.82909	1.50034	0.0136429	0.422494	up	=	ENST00000595792.1	PNKP-009	retained_intron	chr19	49866141	49867561	-	ENSG00000039650.10	PNKP	protein_coding	chr19	49859882	49878351	-	polynucleotide kinase 3'-phosphatase [Source:HGNC Symbol;Acc:HGNC:9154]
ENST00000578469.1	0	0	0	0	1.02408	0	2.79332	1.48198	0.0136429	0.422494	up	=	ENST00000578469.1	SREBF1-026	nonsense_mediated_decay	chr17	17811356	17813442	-	ENSG00000072310.16	SREBF1	protein_coding	chr17	17810399	17837002	-	sterol regulatory element binding transcription factor 1 [Source:HGNC Symbol;Acc:HGNC:11289]
ENST00000625303.2	0	0	0	0	1.00369	0	2.75242	1.4607	0.0136429	0.422494	up	=	ENST00000625303.2	RP11-573D15.8-041	antisense	chr3	186641578	186743813	-	ENSG00000197099.8	RP11-573D15.8	antisense	chr3	186579476	186772986	-	-
ENST00000618688.4	0	0	0	0	0.999133	0	2.7433	1.45591	0.0136429	0.422494	up	=	ENST00000618688.4	RP11-295P9.3-057	retained_intron	chr10	13647872	13655436	+	ENSG00000239665.8	RP11-295P9.3	processed_transcript	chr10	13631143	13668445	+	-
ENST00000469270.1	0	0	0	0	0.996582	0	2.7382	1.45323	0.0136429	0.422494	up	=	ENST00000469270.1	PPP2R3A-005	processed_transcript	chr3	136102103	136106920	+	ENSG00000073711.10	PPP2R3A	protein_coding	chr3	135965673	136147891	+	protein phosphatase 2 regulatory subunit B''alpha [Source:HGNC Symbol;Acc:HGNC:9307]
ENST00000427327.1	0	0	0	0	0.992203	0	2.72946	1.44861	0.0136429	0.422494	up	=	ENST00000427327.1	RP11-347J14.8-001	lincRNA	chr9	39384506	39405305	-	ENSG00000224038.1	RP11-347J14.8	lincRNA	chr9	39384506	39405305	-	-
ENST00000496600.5	0	0	0	0	0.99199	0	2.72903	1.44839	0.0136429	0.422494	up	=	ENST00000496600.5	AC018816.3-003	antisense	chr3	4814301	4831390	-	ENSG00000235978.6	AC018816.3	antisense	chr3	4814294	4887293	-	-
ENST00000509129.1	0	0	0	0	0.989237	0	2.72354	1.44548	0.0136429	0.422494	up	=	ENST00000509129.1	IGKV1D-37-001	IG_V_gene	chr2	89884740	89885216	+	ENSG00000250036.1	IGKV1D-37	IG_V_gene	chr2	89884740	89885216	+	immunoglobulin kappa variable 1D-37 (non-functional) [Source:HGNC Symbol;Acc:HGNC:5755]
ENST00000443132.1	0	0	0	0	0.983102	0	2.71131	1.43899	0.0136429	0.422494	up	=	ENST00000443132.1	AC074286.1-005	sense_overlapping	chr2	177310727	177314918	-	ENSG00000213963.6	AC074286.1	sense_overlapping	chr2	177283508	177392691	-	-
ENST00000566506.1	0	0	0	0	0.980297	0	2.70572	1.43602	0.0136429	0.422494	up	=	ENST00000566506.1	RP11-252A24.5-002	antisense	chr16	74422130	74434699	+	ENSG00000261170.1	RP11-252A24.5	antisense	chr16	74422120	74435254	+	-
ENST00000596215.1	0	0	0	0	0.980217	0	2.70557	1.43593	0.0136429	0.422494	up	=	ENST00000596215.1	ZNF320-009	processed_transcript	chr19	52895391	52897635	-	ENSG00000182986.12	ZNF320	protein_coding	chr19	52863790	52897693	-	zinc finger protein 320 [Source:HGNC Symbol;Acc:HGNC:13842]
ENST00000455105.1	0	0	0	0	0.979307	0	2.70375	1.43496	0.0136429	0.422494	up	=	ENST00000455105.1	RP11-763B22.4-001	lincRNA	chr1	144418113	144419192	-	ENSG00000237343.1	RP11-763B22.4	lincRNA	chr1	144418113	144419192	-	-
ENST00000469651.1	0	0	0	0	0.975695	0	2.69657	1.43113	0.0136429	0.422494	up	=	ENST00000469651.1	SLC26A3-006	retained_intron	chr7	107776015	107776752	-	ENSG00000091138.12	SLC26A3	protein_coding	chr7	107765467	107803225	-	solute carrier family 26 member 3 [Source:HGNC Symbol;Acc:HGNC:3018]
ENST00000407841.2	0	0	0	0	0.967752	0	2.68079	1.42266	0.0136429	0.422494	up	=	ENST00000407841.2	RP11-325O24.2-001	unprocessed_pseudogene	chr6	127659690	127660579	-	ENSG00000219699.2	RP11-325O24.2	unprocessed_pseudogene	chr6	127659690	127660579	-	-
ENST00000585170.1	0	0	0	0	0.967453	0	2.6802	1.42234	0.0136429	0.422494	up	=	ENST00000585170.1	SEPT4-015	retained_intron	chr17	58524588	58528569	-	ENSG00000108387.14	42982	protein_coding	chr17	58520250	58540818	-	septin 4 [Source:HGNC Symbol;Acc:HGNC:9165]
ENST00000390299.2	0	0	0	0	0.96714	0	2.67958	1.422	0.0136429	0.422494	up	=	ENST00000390299.2	IGLV1-40-001	IG_V_gene	chr22	22409766	22410282	+	ENSG00000211653.2	IGLV1-40	IG_V_gene	chr22	22409766	22410282	+	immunoglobulin lambda variable 1-40 [Source:HGNC Symbol;Acc:HGNC:5877]
ENST00000505329.1	0	0	0	0	0.964867	0	2.67507	1.41957	0.0136429	0.422494	up	=	ENST00000505329.1	RP11-344G13.1-002	lincRNA	chr4	171040602	171059163	+	ENSG00000248872.1	RP11-344G13.1	lincRNA	chr4	171040602	171059163	+	-
ENST00000627627.3	0	0	0	0	0.963232	0	2.67182	1.41782	0.0136429	0.422494	up	=	ENST00000627627.3	RP13-465B17.5-001	lincRNA	chrX	419157	421980	+	ENSG00000280767.3	RP13-465B17.5	lincRNA	chrX	419157	421980	+	-
ENST00000443284.1	0	0	0	0	0.958438	0	2.66232	1.41269	0.0136429	0.422494	up	=	ENST00000443284.1	RP11-67L3.4-001	antisense	chr1	54887563	54888718	+	ENSG00000233203.6	RP11-67L3.4	antisense	chr1	54887563	54888850	+	-
ENST00000610830.1	0	0	0	0	0.953918	0	2.65338	1.40783	0.0136429	0.422494	up	=	ENST00000610830.1	PCDH7-009	processed_transcript	chr4	30925713	30950215	+	ENSG00000169851.15	PCDH7	protein_coding	chr4	30720415	31146805	+	protocadherin 7 [Source:HGNC Symbol;Acc:HGNC:8659]
ENST00000550136.1	0	0	0	0	0.953064	0	2.65169	1.40691	0.0136429	0.422494	up	=	ENST00000550136.1	PTCH1-017	retained_intron	chr9	95481829	95484309	-	ENSG00000185920.15	PTCH1	protein_coding	chr9	95442980	95517057	-	patched 1 [Source:HGNC Symbol;Acc:HGNC:9585]
ENST00000520819.5	0	0	0	0	0.950003	0	2.64564	1.40361	0.0136429	0.422494	up	=	ENST00000520819.5	RP11-11N9.4-002	lincRNA	chr8	32996178	33044802	+	ENSG00000247134.6	RP11-11N9.4	lincRNA	chr8	32996178	33044855	+	-
ENST00000490051.1	0	0	0	0	0.941635	0	2.62911	1.39458	0.0136429	0.422494	up	=	ENST00000490051.1	GRB10-018	retained_intron	chr7	50779718	50781430	-	ENSG00000106070.17	GRB10	protein_coding	chr7	50590063	50793462	-	growth factor receptor bound protein 10 [Source:HGNC Symbol;Acc:HGNC:4564]
ENST00000565374.1	0	0	0	0	0.93481	0	2.61566	1.38718	0.0136429	0.422494	up	=	ENST00000565374.1	RP11-2L4.1-001	lincRNA	chr16	82554049	82575210	-	ENSG00000261176.1	RP11-2L4.1	lincRNA	chr16	82554049	82575210	-	-
ENST00000467863.1	0	0	0	0	0.929318	0	2.60485	1.3812	0.0136429	0.422494	up	=	ENST00000467863.1	B4GALT3-010	processed_transcript	chr1	161175962	161177479	-	ENSG00000158850.14	B4GALT3	protein_coding	chr1	161171310	161177968	-	beta-1,4-galactosyltransferase 3 [Source:HGNC Symbol;Acc:HGNC:926]
ENST00000585085.1	0	0	0	0	0.923312	0	2.59305	1.37465	0.0136429	0.422494	up	=	ENST00000585085.1	DCXR-012	retained_intron	chr17	82036216	82037342	-	ENSG00000169738.7	DCXR	protein_coding	chr17	82035136	82037732	-	dicarbonyl and L-xylulose reductase [Source:HGNC Symbol;Acc:HGNC:18985]
ENST00000555325.1	0	0	0	0	0.922166	0	2.5908	1.3734	0.0136429	0.422494	up	=	ENST00000555325.1	CTD-2313J17.1-001	sense_intronic	chr15	92805770	92808567	-	ENSG00000258922.1	CTD-2313J17.1	sense_intronic	chr15	92805770	92808567	-	-
ENST00000373293.5	0	0	0	0	0.919121	0	2.58482	1.37006	0.0136429	0.422494	up	=	ENST00000373293.5	CFAP157-005	retained_intron	chr9	127711890	127715896	+	ENSG00000160401.14	CFAP157	protein_coding	chr9	127706989	127716002	+	cilia and flagella associated protein 157 [Source:HGNC Symbol;Acc:HGNC:27843]
ENST00000556613.1	0	0	0	0	0.91165	0	2.57017	1.36187	0.0136429	0.422494	up	=	ENST00000556613.1	RP11-66N24.4-003	retained_intron	chr14	23512772	23514553	+	ENSG00000157306.14	RP11-66N24.4	processed_transcript	chr14	23511760	23560778	+	-
ENST00000505841.5	0	0	0	0	0.910822	0	2.56855	1.36095	0.0136429	0.422494	up	=	ENST00000505841.5	CYP4Z2P-002	processed_transcript	chr1	46843095	46900437	-	ENSG00000154198.14	CYP4Z2P	transcribed_unprocessed_pseudogene	chr1	46843095	46900437	-	-
ENST00000513880.2	0	0	0	0	0.905399	0	2.55794	1.35498	0.0136429	0.422494	up	=	ENST00000513880.2	CTD-2089N3.2-001	lincRNA	chr5	50969217	50969967	-	ENSG00000251573.2	CTD-2089N3.2	lincRNA	chr5	50969217	50970167	-	-
ENST00000465794.1	0	0	0	0	0.896626	0	2.5408	1.34528	0.0136429	0.422494	up	=	ENST00000465794.1	IL17RC-032	retained_intron	chr3	9930823	9932958	+	ENSG00000163702.18	IL17RC	protein_coding	chr3	9917074	9933630	+	interleukin 17 receptor C [Source:HGNC Symbol;Acc:HGNC:18358]
ENST00000614304.4	0	0	0	0	0.896124	0	2.53982	1.34473	0.0136429	0.422494	up	=	ENST00000614304.4	SRGAP3-AS2-004	antisense	chr3	9192494	9193764	+	ENSG00000228723.6	SRGAP3-AS2	antisense	chr3	9192493	9194453	+	-
ENST00000556145.1	0	0	0	0	0.892615	0	2.53297	1.34083	0.0136429	0.422494	up	=	ENST00000556145.1	CTD-2243E23.1-001	antisense	chr14	79072167	79074767	-	ENSG00000258829.1	CTD-2243E23.1	antisense	chr14	79072132	79074767	-	-
ENST00000328023.2	0	0	0	0	0.890267	0	2.5284	1.33822	0.0136429	0.422494	up	=	ENST00000328023.2	C17orf77-201	antisense	chr17	74590502	74594209	+	ENSG00000182352.8	C17orf77	antisense	chr17	74584679	74594209	+	-
ENST00000513540.1	0	0	0	0	0.886425	0	2.52091	1.33395	0.0136429	0.422494	up	=	ENST00000513540.1	RP11-19C24.1-001	lincRNA	chr4	66003281	66016792	+	ENSG00000272304.1	RP11-19C24.1	lincRNA	chr4	66003281	66016792	+	-
ENST00000421463.5	0	0	0	0	0.878565	0	2.50563	1.32517	0.0136429	0.422494	up	=	ENST00000421463.5	AC016995.3-005	lincRNA	chr2	38458643	38483093	-	ENSG00000231367.5	AC016995.3	lincRNA	chr2	38406719	38515740	-	-
ENST00000508007.5	0	0	0	0	0.875769	0	2.5002	1.32204	0.0136429	0.422494	up	=	ENST00000508007.5	ANK2-019	retained_intron	chr4	113347796	113365136	+	ENSG00000145362.17	ANK2	protein_coding	chr4	112818109	113383740	+	ankyrin 2 [Source:HGNC Symbol;Acc:HGNC:493]
ENST00000414578.1	0	0	0	0	0.869619	0	2.48826	1.31514	0.0136429	0.422494	up	=	ENST00000414578.1	RP11-760D2.9-001	processed_pseudogene	chr7	56577848	56578866	+	ENSG00000234716.1	RP11-760D2.9	processed_pseudogene	chr7	56577848	56578866	+	-
ENST00000481582.5	0	0	0	0	0.853537	0	2.45714	1.29698	0.0136429	0.422494	up	=	ENST00000481582.5	ABCC13-002	retained_intron	chr21	14273880	14299685	+	ENSG00000243064.8	ABCC13	transcribed_unprocessed_pseudogene	chr21	14236206	14362754	+	-
ENST00000523218.1	0	0	0	0	0.851793	0	2.45378	1.295	0.0136429	0.422494	up	=	ENST00000523218.1	CTD-2284J15.1-002	retained_intron	chr8	86337933	86343192	-	ENSG00000254231.1	CTD-2284J15.1	processed_transcript	chr8	86333274	86343314	-	-
ENST00000473359.1	0	0	0	0	0.849122	0	2.44862	1.29197	0.0136429	0.422494	up	=	ENST00000473359.1	SLTM-010	retained_intron	chr15	58894189	58897564	-	ENSG00000137776.16	SLTM	protein_coding	chr15	58879045	58933653	-	SAFB like transcription modulator [Source:HGNC Symbol;Acc:HGNC:20709]
ENST00000583062.1	0	0	0	0	0.847811	0	2.44609	1.29048	0.0136429	0.422494	up	=	ENST00000583062.1	RP11-258F1.1-001	antisense	chr17	18176565	18184753	-	ENSG00000266677.1	RP11-258F1.1	antisense	chr17	18172625	18184753	-	-
ENST00000601033.1	0	0	0	0	0.841904	0	2.43471	1.28375	0.0136429	0.422494	up	=	ENST00000601033.1	CTC-344H19.4-002	lincRNA	chr19	46027869	46028489	+	ENSG00000268401.1	CTC-344H19.4	lincRNA	chr19	46027654	46030161	+	-
ENST00000598532.1	0	0	0	0	0.841187	0	2.43333	1.28293	0.0136429	0.422494	up	=	ENST00000598532.1	GTPBP3-010	processed_transcript	chr19	17335000	17337260	+	ENSG00000130299.16	GTPBP3	protein_coding	chr19	17334920	17342735	+	GTP binding protein 3 (mitochondrial) [Source:HGNC Symbol;Acc:HGNC:14880]
ENST00000478666.5	0	0	0	0	0.838253	0	2.42768	1.27958	0.0136429	0.422494	up	=	ENST00000478666.5	FAM86DP-007	processed_transcript	chr3	75422419	75435046	-	ENSG00000244026.6	FAM86DP	transcribed_unprocessed_pseudogene	chr3	75421552	75435110	-	-
ENST00000438096.1	0	0	0	0	0.836296	0	2.42392	1.27734	0.0136429	0.422494	up	=	ENST00000438096.1	THRB-AS1-002	lincRNA	chr3	24494308	24497181	+	ENSG00000228791.7	THRB-AS1	processed_transcript	chr3	24494087	24681711	+	-
ENST00000597077.1	0	0	0	0	0.830315	0	2.41242	1.27048	0.0136429	0.422494	up	=	ENST00000597077.1	AC005176.2-003	processed_transcript	chr19	39639898	39642401	+	ENSG00000268153.5	AC005176.2	transcribed_unprocessed_pseudogene	chr19	39638685	39642401	+	-
ENST00000630401.2	0	0	0	0	0.82925	0	2.41038	1.26926	0.0136429	0.422494	up	=	ENST00000630401.2	LINC00969-072	lincRNA	KI270936.1	78675	87758	+	ENSG00000281915.2	LINC00969	lincRNA	KI270936.1	28559	109400	+	-
ENST00000564849.1	0	0	0	0	0.826896	0	2.40586	1.26655	0.0136429	0.422494	up	=	ENST00000564849.1	ACSM2B-020	retained_intron	chr16	20537292	20541316	-	ENSG00000066813.14	ACSM2B	protein_coding	chr16	20536226	20576427	-	acyl-CoA synthetase medium-chain family member 2B [Source:HGNC Symbol;Acc:HGNC:30931]
ENST00000589024.1	0	0	0	0	0.817187	0	2.38726	1.25535	0.0136429	0.422494	up	=	ENST00000589024.1	MIR7515HG-042	lincRNA	chr2	6632261	6633969	-	ENSG00000236172.6	MIR7515HG	lincRNA	chr2	6615389	6650535	-	-
ENST00000425914.6	0	0	0	0	0.815226	0	2.38351	1.25309	0.0136429	0.422494	up	=	ENST00000425914.6	HSD52-001	lincRNA	chr1	59131936	59146875	-	ENSG00000224609.6	HSD52	processed_transcript	chr1	59131936	59208121	-	-
ENST00000421835.2	0	0	0	0	0.81061	0	2.37468	1.24773	0.0136429	0.422494	up	=	ENST00000421835.2	IGKV3OR2-268-001	IG_V_gene	chr2	87338511	87339035	+	ENSG00000233999.3	IGKV3OR2-268	IG_V_gene	chr2	87338511	87339035	+	immunoglobulin kappa variable 3/OR2-268 (non-functional) [Source:HGNC Symbol;Acc:HGNC:5830]
ENST00000453183.5	0	0	0	0	0.805857	0	2.36561	1.24221	0.0136429	0.422494	up	=	ENST00000453183.5	PLCE1-AS2-005	antisense	chr10	94104126	94108749	-	ENSG00000232913.7	PLCE1-AS2	antisense	chr10	94081950	94108814	-	-
ENST00000465564.1	0	0	0	0	0.792311	0	2.3398	1.22638	0.0136429	0.422494	up	=	ENST00000465564.1	MIEF1-009	processed_transcript	chr22	39501731	39502385	+	ENSG00000100335.13	MIEF1	protein_coding	chr22	39499432	39518132	+	mitochondrial elongation factor 1 [Source:HGNC Symbol;Acc:HGNC:25979]
ENST00000559477.2	0	0	0	0	0.790581	0	2.33651	1.22435	0.0136429	0.422494	up	=	ENST00000559477.2	DRAIC-004	lincRNA	chr15	69565192	69571440	+	ENSG00000245750.7	DRAIC	lincRNA	chr15	69463026	69571440	+	-
ENST00000546134.5	0	0	0	0	0.782074	0	2.32035	1.21435	0.0136429	0.422494	up	=	ENST00000546134.5	RASSF8-AS1-007	antisense	chr12	25954655	25958046	-	ENSG00000246695.7	RASSF8-AS1	antisense	chr12	25939329	25959765	-	-
ENST00000629113.1	0	0	0	0	0.778415	0	2.31342	1.21003	0.0136429	0.422494	up	=	ENST00000629113.1	LEMD1-008	processed_transcript	chr1	205455948	205457091	-	ENSG00000186007.9	LEMD1	protein_coding	chr1	205381378	205457091	-	LEM domain containing 1 [Source:HGNC Symbol;Acc:HGNC:18725]
ENST00000586348.1	0	0	0	0	0.766609	0	2.29108	1.19603	0.0136429	0.422494	up	=	ENST00000586348.1	RP11-798G7.6-003	lincRNA	chr17	45545900	45563230	+	ENSG00000267198.1	RP11-798G7.6	lincRNA	chr17	45545804	45563230	+	-
ENST00000631608.1	0	0	0	0	0.766609	0	2.29108	1.19603	0.0136429	0.422494	up	=	ENST00000631608.1	RP11-798G7.6-003	lincRNA	KI270908.1	248038	265368	+	ENSG00000282491.1	RP11-798G7.6	lincRNA	KI270908.1	247942	265368	+	-
ENST00000620880.4	0	0	0	0	0.750304	0	2.26034	1.17654	0.0136429	0.422494	up	=	ENST00000620880.4	LENG8-AS1-001	antisense	KI270938.1	427105	431306	-	ENSG00000275470.4	LENG8-AS1	antisense	KI270938.1	427105	431337	-	-
ENST00000419282.2	0	0	0	0	0.738911	0	2.23894	1.16281	0.0136429	0.422494	up	=	ENST00000419282.2	CD6-016	retained_intron	chr11	61015421	61017549	+	ENSG00000013725.14	CD6	protein_coding	chr11	60971680	61020377	+	CD6 molecule [Source:HGNC Symbol;Acc:HGNC:1691]
ENST00000466712.1	0	0	0	0	0.735372	0	2.2323	1.15853	0.0136429	0.422494	up	=	ENST00000466712.1	IL17RC-031	retained_intron	chr3	9930582	9932703	+	ENSG00000163702.18	IL17RC	protein_coding	chr3	9917074	9933630	+	interleukin 17 receptor C [Source:HGNC Symbol;Acc:HGNC:18358]
ENST00000579859.1	0	0	0	0	0.731407	0	2.22487	1.15372	0.0136429	0.422494	up	=	ENST00000579859.1	TSPOAP1-AS1-008	antisense	chr17	58337358	58353287	+	ENSG00000265148.5	TSPOAP1-AS1	antisense	chr17	58325450	58415766	+	-
ENST00000465262.5	0	0	0	0	0.728271	0	2.21901	1.14991	0.0136429	0.422494	up	=	ENST00000465262.5	LINC00698-004	lincRNA	chr3	62950471	63113711	+	ENSG00000244342.5	LINC00698	lincRNA	chr3	62950430	63125062	+	-
ENST00000628968.1	0	0	0	0	0.714905	0	2.19405	1.1336	0.0136429	0.422494	up	=	ENST00000628968.1	IGLV5-37-001	IG_V_gene	KI270875.1	63177	63672	+	ENSG00000281471.1	IGLV5-37	IG_V_gene	KI270875.1	63177	63672	+	immunoglobulin lambda variable 5-37 [Source:HGNC Symbol;Acc:HGNC:5922]
ENST00000629708.2	0	0	0	0	0.713753	0	2.1919	1.13218	0.0136429	0.422494	up	=	ENST00000629708.2	AC093495.4-006	antisense	chr3	14145373	14148531	+	ENSG00000228242.6	AC093495.4	antisense	chr3	14144637	14165978	+	-
ENST00000632713.1	0	0	0	0	0.71372	0	2.19184	1.13214	0.0136429	0.422494	up	=	ENST00000632713.1	TRBV4-1-001	TR_V_gene	KI270803.1	275087	275569	+	ENSG00000282014.1	TRBV4-1	TR_V_gene	KI270803.1	275087	275569	+	T cell receptor beta variable 4-1 [Source:HGNC Symbol;Acc:HGNC:12215]
ENST00000618807.1	0	0	0	0	0.701809	0	2.16968	1.11748	0.0136429	0.422494	up	=	ENST00000618807.1	AC159540.2-002	lincRNA	chr2	97422165	97423309	+	ENSG00000278766.2	AC159540.2	lincRNA	chr2	97421075	97434847	+	-
ENST00000606376.5	0	0	0	0	0.701474	0	2.16906	1.11707	0.0136429	0.422494	up	=	ENST00000606376.5	RNF219-AS1-009	antisense	chr13	78054997	78605557	+	ENSG00000234377.7	RNF219-AS1	antisense	chr13	77919689	78617328	+	-
ENST00000567515.1	0	0	0	0	0.700272	0	2.16683	1.11559	0.0136429	0.422494	up	=	ENST00000567515.1	AC005606.15-001	lincRNA	chr16	1997654	1998374	+	ENSG00000260107.1	AC005606.15	lincRNA	chr16	1997654	1998374	+	-
ENST00000522638.1	0	0	0	0	0.699217	0	2.16487	1.11428	0.0136429	0.422494	up	=	ENST00000522638.1	IGKV3D-34-001	IG_V_pseudogene	chr2	89906757	89907246	+	ENSG00000253501.1	IGKV3D-34	IG_V_pseudogene	chr2	89906757	89907246	+	-
ENST00000429818.1	0	0	0	0	0.697503	0	2.16169	1.11216	0.0136429	0.422494	up	=	ENST00000429818.1	RP11-111F5.4-002	lincRNA	chr9	62374462	62376780	-	ENSG00000204802.3	RP11-111F5.4	lincRNA	chr9	62374128	62376836	-	-
ENST00000528106.2	0	0	0	0	0.690757	0	2.14919	1.10379	0.0136429	0.422494	up	=	ENST00000528106.2	RBM4B-005	nonsense_mediated_decay	chr11	66665548	66668685	-	ENSG00000173914.11	RBM4B	protein_coding	chr11	66664998	66677921	-	RNA binding motif protein 4B [Source:HGNC Symbol;Acc:HGNC:28842]
ENST00000597791.1	0	0	0	0	0.682056	0	2.13309	1.09295	0.0136429	0.422494	up	=	ENST00000597791.1	AC005176.2-001	transcribed_unprocessed_pseudogene	chr19	39639889	39642240	+	ENSG00000268153.5	AC005176.2	transcribed_unprocessed_pseudogene	chr19	39638685	39642401	+	-
ENST00000494447.1	0	0	0	0	0.675326	0	2.12067	1.08452	0.0136429	0.422494	up	=	ENST00000494447.1	CATIP-003	retained_intron	chr2	218365508	218368093	+	ENSG00000158428.3	CATIP	protein_coding	chr2	218356856	218368099	+	ciliogenesis associated TTC17 interacting protein [Source:HGNC Symbol;Acc:HGNC:25062]
ENST00000513792.1	0	0	0	0	0.672849	0	2.1161	1.08141	0.0136429	0.422494	up	=	ENST00000513792.1	ZNF767P-006	transcribed_unprocessed_pseudogene	chr7	149619924	149624565	-	ENSG00000133624.13	ZNF767P	transcribed_unprocessed_pseudogene	chr7	149547154	149624752	-	-
ENST00000492337.5	0	0	0	0	0.669038	0	2.10908	1.07662	0.0136429	0.422494	up	=	ENST00000492337.5	SOX2-OT-009	sense_overlapping	chr3	181610363	181741230	+	ENSG00000242808.7	SOX2-OT	sense_overlapping	chr3	180989770	181836880	+	-
ENST00000438298.6	0	0	0	0	0.667597	0	2.10643	1.0748	0.0136429	0.422494	up	=	ENST00000438298.6	TRAF3IP2-AS1-006	antisense	chr6	111483541	111577160	+	ENSG00000231889.7	TRAF3IP2-AS1	antisense	chr6	111483511	111598302	+	-
ENST00000546608.1	0	0	0	0	0.666237	0	2.10393	1.07309	0.0136429	0.422494	up	=	ENST00000546608.1	CYP4F12-008	retained_intron	chr19	15681501	15697143	+	ENSG00000186204.14	CYP4F12	protein_coding	chr19	15672757	15697174	+	cytochrome P450 family 4 subfamily F member 12 [Source:HGNC Symbol;Acc:HGNC:18857]
ENST00000414354.1	0	0	0	0	0.661968	0	2.09608	1.06769	0.0136429	0.422494	up	=	ENST00000414354.1	MFI2-AS1-004	antisense	chr3	197003750	197004740	+	ENSG00000228109.1	MFI2-AS1	antisense	chr3	196999460	197004744	+	-
ENST00000614272.1	0	0	0	0	0.661844	0	2.09585	1.06754	0.0136429	0.422494	up	=	ENST00000614272.1	HIST2H4A-003	nonsense_mediated_decay	chr1	149832670	149834631	+	ENSG00000270882.2	HIST2H4A	protein_coding	chr1	149832659	149839767	+	histone cluster 2 H4 family member a [Source:HGNC Symbol;Acc:HGNC:4794]
ENST00000415285.1	0	0	0	0	0.640782	0	2.05727	1.04073	0.0136429	0.422494	up	=	ENST00000415285.1	RP11-397O8.7-001	antisense	chr13	101717564	101723106	+	ENSG00000276012.1	RP11-397O8.7	antisense	chr13	101717564	101723106	+	-
ENST00000482351.1	0	0	0	0	0.634884	0	2.0465	1.03316	0.0136429	0.422494	up	=	ENST00000482351.1	RP11-88H10.2-002	lincRNA	chr3	145939968	145957831	+	ENSG00000244358.1	RP11-88H10.2	lincRNA	chr3	145939912	145961536	+	-
ENST00000634797.1	0	0	0	0	0.628203	0	2.03433	1.02456	0.0136429	0.422494	up	=	ENST00000634797.1	HTN1-003	retained_intron	KQ090015.1	93018	98981	+	ENSG00000283046.1	HTN1	protein_coding	KQ090015.1	90538	98981	+	histatin 1 [Source:HGNC Symbol;Acc:HGNC:5283]
ENST00000483690.1	0	0	0	0	0.625428	0	2.02928	1.02097	0.0136429	0.422494	up	=	ENST00000483690.1	MCF2-007	processed_transcript	chrX	139607184	139614950	-	ENSG00000101977.19	MCF2	protein_coding	chrX	139581770	139708227	-	MCF.2 cell line derived transforming sequence [Source:HGNC Symbol;Acc:HGNC:6940]
ENST00000431290.1	0	0	0	0	0.624579	0	2.02774	1.01987	0.0136429	0.422494	up	=	ENST00000431290.1	CTA-833B7.2-002	antisense	chr22	36858021	36870380	-	ENSG00000183822.3	CTA-833B7.2	antisense	chr22	36847372	36870441	-	-
ENST00000444558.5	0	0	0	0	0.621582	0	2.02229	1.01599	0.0136429	0.422494	up	=	ENST00000444558.5	USP32P1-006	processed_transcript	chr17	16794466	16801643	+	ENSG00000188933.14	USP32P1	transcribed_unprocessed_pseudogene	chr17	16786489	16804455	+	-
ENST00000452565.1	0	0	0	0	0.619875	0	2.01919	1.01378	0.0136429	0.422494	up	=	ENST00000452565.1	GS1-124K5.4-002	lincRNA	chr7	66493786	66495472	+	ENSG00000237310.1	GS1-124K5.4	lincRNA	chr7	66493706	66495474	+	-
ENST00000506177.1	0	0	0	0	0.619106	0	2.0178	1.01278	0.0136429	0.422494	up	=	ENST00000506177.1	TTLL10-005	processed_transcript	chr1	1173884	1175034	+	ENSG00000162571.13	TTLL10	protein_coding	chr1	1173884	1197935	+	tubulin tyrosine ligase like 10 [Source:HGNC Symbol;Acc:HGNC:26693]
ENST00000446473.2	1.53857	4.45044	3.35064	0.634943	3.98552	0.31062	2.97902	1.57484	0.013696	0.422494	up	=	ENST00000446473.2	RP1-7G5.6-001	lincRNA	chr12	109880676	109888467	+	ENSG00000249094.2	RP1-7G5.6	lincRNA	chr12	109880676	109888467	+	-
ENST00000540492.1	2.26023	2.15627	1.51127	0.087071	0.080984	0.078246	0.361224	-1.46903	0.0137006	0.422494	down	=	ENST00000540492.1	REXO2-004	retained_intron	chr11	114445118	114449909	+	ENSG00000076043.9	REXO2	protein_coding	chr11	114439386	114450279	+	RNA exonuclease 2 [Source:HGNC Symbol;Acc:HGNC:17851]
ENST00000563575.1	0	0.26763	0.610267	0.289432	2.5861	0.014413	5.33551	2.41563	0.0137602	0.423531	up	=	ENST00000563575.1	AC002519.6-002	processed_transcript	chr16	31802947	31807973	+	ENSG00000261457.3	AC002519.6	transcribed_processed_pseudogene	chr16	31802947	31807973	+	-
ENST00000541574.1	3.60464	3.02791	5.36612	0.178736	0.059029	0.229992	0.193789	-2.36744	0.0137627	0.423531	down	=	ENST00000541574.1	RP13-941N14.1-001	lincRNA	chr12	121580792	121593504	+	ENSG00000256742.1	RP13-941N14.1	lincRNA	chr12	121580792	121593504	+	-
ENST00000432413.2	1.68012	1.77921	2.31059	0.338238	0	0.721245	0.279005	-1.84163	0.0137765	0.423531	down	=	ENST00000432413.2	AC007879.5-001	antisense	chr2	207239864	207254252	-	ENSG00000223725.6	AC007879.5	antisense	chr2	207239864	207529795	-	-
ENST00000422490.1	1.01489	1.23221	1.08411	0.766699	2.02769	0.420024	2.05429	1.03864	0.0137858	0.423531	up	=	ENST00000422490.1	RP11-747I9.1-001	unprocessed_pseudogene	chrX	66437345	66440668	+	ENSG00000226820.2	RP11-747I9.1	unprocessed_pseudogene	chrX	66437345	66440668	+	-
ENST00000452911.1	1.27276	1.34068	1.22411	0.47626	0	0.922633	0.338058	-1.56466	0.0138092	0.423531	down	=	ENST00000452911.1	RP11-435M3.2-001	antisense	chr10	25924448	25933710	-	ENSG00000226304.1	RP11-435M3.2	antisense	chr10	25924448	25933710	-	-
ENST00000448311.1	1.54899	1.14622	0.859904	0.387672	0	0.363697	0.376346	-1.40987	0.0138117	0.423531	down	=	ENST00000448311.1	AC000124.1-001	lincRNA	chr7	127476883	127485804	+	ENSG00000226770.1	AC000124.1	lincRNA	chr7	127476883	127485804	+	-
ENST00000446888.1	3.99599	4.12795	3.08805	0.977724	0.825661	0.813187	0.388033	-1.36575	0.0138302	0.42376	down	=	ENST00000446888.1	RP11-391M7.3-001	antisense	chr10	123776670	123777749	+	ENSG00000231138.1	RP11-391M7.3	antisense	chr10	123776670	123777749	+	-
ENST00000494954.1	4.60652	3.22989	2.89125	0.781524	0.608363	1.08215	0.291479	-1.77854	0.0138386	0.42376	down	=	ENST00000494954.1	PNKD-006	processed_transcript	chr2	218316728	218318008	+	ENSG00000127838.13	PNKD	protein_coding	chr2	218270392	218346793	+	paroxysmal nonkinesigenic dyskinesia [Source:HGNC Symbol;Acc:HGNC:9153]
ENST00000556734.1	0.002258	0	0	0	1.25611	0	3.26676	1.70786	0.0139222	0.423913	up	=	ENST00000556734.1	RP11-517O13.1-001	antisense	chr14	58398557	58427125	+	ENSG00000258378.1	RP11-517O13.1	antisense	chr14	58398557	58427125	+	-
ENST00000466738.1	0	0	0.017051	0	0.965352	0	2.66123	1.41209	0.0139223	0.423913	up	=	ENST00000466738.1	PIK3CG-005	processed_transcript	chr7	106882164	106882936	+	ENSG00000105851.10	PIK3CG	protein_coding	chr7	106865278	106907145	+	phosphatidylinositol-4,5-bisphosphate 3-kinase catalytic subunit gamma [Source:HGNC Symbol;Acc:HGNC:8978]
ENST00000567058.1	1.95267	4.07259	3.34139	0.436915	3.71681	0.482349	2.40716	1.26733	0.0139517	0.423913	up	=	ENST00000567058.1	RP11-256I9.2-001	lincRNA	chr16	65190973	65234914	-	ENSG00000260834.1	RP11-256I9.2	lincRNA	chr16	65190973	65234914	-	-
ENST00000449678.5	0	0.284718	0.413019	0	1.12916	0	2.69014	1.42768	0.0139529	0.423913	up	=	ENST00000449678.5	AC074289.1-006	antisense	chr2	64228423	64251938	+	ENSG00000225889.7	AC074289.1	antisense	chr2	64143239	64252859	+	-
ENST00000521836.1	0.469123	0.681858	0.314195	0.326558	1.8161	0.061724	3.03614	1.60224	0.0139679	0.423913	up	=	ENST00000521836.1	TCEA1-005	processed_transcript	chr8	53993704	54021929	-	ENSG00000187735.12	TCEA1	protein_coding	chr8	53966552	54022529	-	transcription elongation factor A1 [Source:HGNC Symbol;Acc:HGNC:11612]
ENST00000542805.1	5.15624	2.24012	3.69692	0.618399	0.20415	0.74344	0.180964	-2.46622	0.0139717	0.423913	down	=	ENST00000542805.1	RP11-697H9.3-001	antisense	chr11	63616308	63621671	+	ENSG00000203520.3	RP11-697H9.3	antisense	chr11	63616308	63621671	+	-
ENST00000594944.1	2.5169	1.84379	2.08074	0.533714	0	0.123795	0.272026	-1.87818	0.0139769	0.423913	down	=	ENST00000594944.1	ZNF71-003	processed_transcript	chr19	56595335	56610543	+	ENSG00000197951.8	ZNF71	protein_coding	chr19	56595264	56626481	+	zinc finger protein 71 [Source:HGNC Symbol;Acc:HGNC:13141]
ENST00000538081.5	0	0	0	0.402207	1.61387	0	3.91285	1.96822	0.013996	0.424123	up	=	ENST00000538081.5	RASSF8-012	processed_transcript	chr12	25959058	26020468	+	ENSG00000123094.15	RASSF8	protein_coding	chr12	25959029	26079892	+	Ras association domain family member 8 [Source:HGNC Symbol;Acc:HGNC:13232]
ENST00000578574.1	0.237644	0.352339	0.491566	0.217241	1.23839	0.072322	2.35121	1.2334	0.0140098	0.424247	up	=	ENST00000578574.1	SLC16A3-011	retained_intron	chr17	82229062	82236895	+	ENSG00000141526.15	SLC16A3	protein_coding	chr17	82228397	82261129	+	solute carrier family 16 member 3 [Source:HGNC Symbol;Acc:HGNC:10924]
ENST00000557058.1	1.83338	1.65223	1.24275	0	0	0.210755	0.356079	-1.48973	0.014044	0.424263	down	=	ENST00000557058.1	ITGA7-017	retained_intron	chr12	55694650	55696416	-	ENSG00000135424.15	ITGA7	protein_coding	chr12	55684568	55716043	-	integrin subunit alpha 7 [Source:HGNC Symbol;Acc:HGNC:6143]
ENST00000490224.1	0	0	0	0	1.61782	0.018039	4.03768	2.01353	0.0140461	0.424263	up	=	ENST00000490224.1	ACAP2-003	retained_intron	chr3	195441793	195443044	-	ENSG00000114331.13	ACAP2	protein_coding	chr3	195274736	195443078	-	ArfGAP with coiled-coil, ankyrin repeat and PH domains 2 [Source:HGNC Symbol;Acc:HGNC:16469]
ENST00000549603.1	2.24918	2.9307	2.4606	0.577149	0.010066	0.91795	0.232261	-2.10618	0.014093	0.42472	down	=	ENST00000549603.1	MARS-022	retained_intron	chr12	57503986	57511785	+	ENSG00000166986.13	MARS	protein_coding	chr12	57475445	57517569	+	methionyl-tRNA synthetase [Source:HGNC Symbol;Acc:HGNC:6898]
ENST00000556568.1	1.34906	1.79931	1.72995	0	0	0.19328	0.381348	-1.39082	0.0141577	0.42472	down	=	ENST00000556568.1	SLC35F4-005	processed_transcript	chr14	57604008	57982194	-	ENSG00000151812.14	SLC35F4	protein_coding	chr14	57563922	57982194	-	solute carrier family 35 member F4 [Source:HGNC Symbol;Acc:HGNC:19845]
ENST00000586173.1	0	0	0	0.058018	1.86477	0.140366	4.39802	2.13686	0.0142024	0.424779	up	=	ENST00000586173.1	POP4-003	retained_intron	chr19	29606283	29609242	+	ENSG00000105171.9	POP4	protein_coding	chr19	29604017	29617237	+	POP4 homolog, ribonuclease P/MRP subunit [Source:HGNC Symbol;Acc:HGNC:30081]
ENST00000426519.1	1.40092	0.852042	1.09866	0.257911	0.163828	0.313677	0.480513	-1.05735	0.0142142	0.42484	down	=	ENST00000426519.1	RP11-276E17.2-001	lincRNA	chr1	166475772	166490039	-	ENSG00000234142.1	RP11-276E17.2	lincRNA	chr1	166475772	166490039	-	-
ENST00000465607.1	0.389321	0.495539	0.411996	0.30051	1.11779	0.061514	2.03612	1.02583	0.0142252	0.424881	up	=	ENST00000465607.1	CAPZA2-011	retained_intron	chr7	116909760	116916122	+	ENSG00000198898.12	CAPZA2	protein_coding	chr7	116811070	116922049	+	capping actin protein of muscle Z-line alpha subunit 2 [Source:HGNC Symbol;Acc:HGNC:1490]
ENST00000485971.1	0	0	0	0.032385	1.07281	0.082784	2.80262	1.48678	0.014258	0.425568	up	=	ENST00000485971.1	TNMD-002	processed_transcript	chrX	100593624	100597531	+	ENSG00000000005.5	TNMD	protein_coding	chrX	100584802	100599885	+	tenomodulin [Source:HGNC Symbol;Acc:HGNC:17757]
ENST00000491496.1	1.95043	2.68723	2.80983	0.357667	0	0.355615	0.271679	-1.88002	0.0142756	0.425743	down	=	ENST00000491496.1	DNAAF5-004	retained_intron	chr7	763907	772975	+	ENSG00000164818.15	DNAAF5	protein_coding	chr7	726701	786475	+	dynein axonemal assembly factor 5 [Source:HGNC Symbol;Acc:HGNC:26013]
ENST00000533504.1	0	0	0.177309	0.36691	2.42171	0	5.50539	2.46085	0.0142943	0.425743	up	=	ENST00000533504.1	RP11-839D17.3-001	antisense	chr11	113279383	113314437	-	ENSG00000255129.5	RP11-839D17.3	antisense	chr11	113278437	113314437	-	-
ENST00000521399.5	0	0	0	0.361237	1.3679	0	3.39874	1.765	0.0142995	0.425743	up	=	ENST00000521399.5	SNHG6-006	lincRNA	chr8	66921987	66925541	-	ENSG00000245910.8	SNHG6	processed_transcript	chr8	66921684	66926398	-	-
ENST00000494056.1	0	0.341818	0	0	0.646972	0	2.07359	1.05213	0.0143055	0.425743	up	=	ENST00000494056.1	SIPA1L2-005	processed_transcript	chr1	232399142	232402766	-	ENSG00000116991.10	SIPA1L2	protein_coding	chr1	232397965	232561558	-	signal induced proliferation associated 1 like 2 [Source:HGNC Symbol;Acc:HGNC:23800]
ENST00000427471.1	1.77667	2.82268	1.62183	0.536178	3.42402	0.283093	2.81171	1.49145	0.0143126	0.425743	up	=	ENST00000427471.1	KCND3-AS1-002	antisense	chr1	111909648	111910931	+	ENSG00000237556.1	KCND3-AS1	antisense	chr1	111909336	111910931	+	-
ENST00000453564.1	0	0.196677	0	0.057376	0.794211	0.2026	2.18654	1.12865	0.0143376	0.425966	up	=	ENST00000453564.1	AC099342.1-003	lincRNA	chr7	20298294	20300625	+	ENSG00000226097.5	AC099342.1	lincRNA	chr7	20296708	20311712	+	-
MSTRG.188435.56	0.108344	0.121897	0	0	10.8384	0	34.1685	5.0946	0.0143396	0.425966	up	u	-	-	-	chr5	49627401	49646218	+	-	-	-	-	-	-	-	-
ENST00000491925.1	0.397013	1.87262	0.829882	0.317475	2.08481	0	3.30416	1.72429	0.0143693	0.426063	up	=	ENST00000491925.1	AC006445.6-001	processed_pseudogene	chr4	13647697	13648400	-	ENSG00000242209.1	AC006445.6	processed_pseudogene	chr4	13647697	13648400	-	-
ENST00000436306.1	0.294068	0.850668	0.576235	0.015766	1.06951	0.10328	2.02138	1.01534	0.0143803	0.426063	up	=	ENST00000436306.1	ZNF385D-AS2-002	lincRNA	chr3	21957136	21979828	+	ENSG00000223351.5	ZNF385D-AS2	lincRNA	chr3	21942566	21979828	+	-
ENST00000502457.1	0.725524	1.05781	0.588737	0.357749	1.71467	0.176993	2.33603	1.22406	0.0143818	0.426063	up	=	ENST00000502457.1	FGF10-AS1-001	antisense	chr5	44388732	44413989	+	ENSG00000248464.1	FGF10-AS1	antisense	chr5	44388732	44413989	+	-
ENST00000530976.1	0	1.32766	0.911572	0	2.43205	0	4.90803	2.29514	0.0144142	0.42638	up	=	ENST00000530976.1	RP11-113K21.1-001	processed_pseudogene	chr11	83040806	83041403	-	ENSG00000254522.1	RP11-113K21.1	processed_pseudogene	chr11	83040806	83041403	-	-
ENST00000438897.1	1.59599	3.52265	2.00778	0.300467	2.37209	0.117245	2.02692	1.01929	0.01452	0.428273	up	=	ENST00000438897.1	AC068491.2-001	lincRNA	chr2	111265283	111279880	+	ENSG00000229118.1	AC068491.2	lincRNA	chr2	111265283	111279880	+	-
ENST00000390343.2	2.94054	3.83407	4.29262	0.585802	0	1.01096	0.171938	-2.54004	0.0145305	0.428273	down	=	ENST00000390343.2	TRGV8-001	TR_V_gene	chr7	38330343	38330935	-	ENSG00000211696.2	TRGV8	TR_V_gene	chr7	38330343	38330935	-	T cell receptor gamma variable 8 [Source:HGNC Symbol;Acc:HGNC:12294]
ENST00000512712.2	1.80872	1.91361	2.56544	0.467954	0	0.264203	0.291276	-1.77954	0.0145348	0.428273	down	=	ENST00000512712.2	NOP14-AS1-002	antisense	chr4	2935546	2942051	+	ENSG00000249673.6	NOP14-AS1	antisense	chr4	2934899	2961738	+	-
ENST00000494011.1	1.32726	2.83777	2.44765	0.761117	2.82486	0.562363	2.1564	1.10862	0.0145951	0.42976	up	=	ENST00000494011.1	TBC1D8-010	retained_intron	chr2	101011040	101022373	-	ENSG00000204634.12	TBC1D8	protein_coding	chr2	101007617	101252866	-	TBC1 domain family member 8 [Source:HGNC Symbol;Acc:HGNC:17791]
MSTRG.258840.2	17.0453	26.6636	21.3473	2.91097	4.01963	1.98118	0.320893	-1.63984	0.0146646	0.430926	down	u	-	-	-	chrX	115726269	115737331	+	-	-	-	-	-	-	-	-
ENST00000469867.1	0	0	0	0	1.84504	0.045364	4.51594	2.17503	0.0146848	0.430926	up	=	ENST00000469867.1	FAM228B-002	processed_transcript	chr2	24076526	24097468	+	ENSG00000219626.8	FAM228B	protein_coding	chr2	24076526	24169640	+	family with sequence similarity 228 member B [Source:HGNC Symbol;Acc:HGNC:24736]
ENST00000633320.1	1.58006	1.1395	1.01822	0	0	0	0.419463	-1.25338	0.0146869	0.430926	down	=	ENST00000633320.1	CH17-8C20.5-001	unprocessed_pseudogene	KI270909.1	237046	238103	-	ENSG00000282319.1	CH17-8C20.5	unprocessed_pseudogene	KI270909.1	237046	238103	-	-
ENST00000604332.1	1.56323	2.95711	1.38601	0.316711	4.1754	0.255347	3.94247	1.9791	0.0147187	0.431331	up	=	ENST00000604332.1	RP11-57B24.2-001	processed_pseudogene	chr4	82775461	82776101	+	ENSG00000270842.1	RP11-57B24.2	processed_pseudogene	chr4	82775461	82776101	+	-
MSTRG.576.2	0	0	0.077044	0	2.21098	0	5.33957	2.41672	0.0147562	0.431331	up	u	-	-	-	KI270396.1	574	1232	-	-	-	-	-	-	-	-	-
ENST00000622028.1	0	2.10209	0.724122	0.687445	4.3956	0.484185	8.10384	3.01861	0.0147788	0.43135	up	=	ENST00000622028.1	IGHV1OR21-1-001	IG_V_gene	chr21	10649400	10649835	-	ENSG00000277282.1	IGHV1OR21-1	IG_V_gene	chr21	10649400	10649835	-	immunoglobulin heavy variable 1/OR21-1 (non-functional) [Source:HGNC Symbol;Acc:HGNC:38040]
ENST00000543817.1	0.137414	0.222207	0	0	1.76563	0	4.03924	2.01408	0.0148362	0.43135	up	=	ENST00000543817.1	RP11-21A7A.3-001	antisense	chr11	64118272	64119210	-	ENSG00000256341.1	RP11-21A7A.3	antisense	chr11	64118272	64119210	-	-
ENST00000487939.1	0	0.842941	0	0	1.79143	0	4.48409	2.16482	0.0148367	0.43135	up	=	ENST00000487939.1	PTEN-002	processed_transcript	chr10	87864449	87867049	+	ENSG00000171862.9	PTEN	protein_coding	chr10	87863113	87971930	+	phosphatase and tensin homolog [Source:HGNC Symbol;Acc:HGNC:9588]
ENST00000498109.1	0	0	0	0	1.18827	0.038583	3.08803	1.62669	0.0148649	0.431884	up	=	ENST00000498109.1	PPIL2-011	retained_intron	chr22	21666079	21671025	+	ENSG00000100023.18	PPIL2	protein_coding	chr22	21666009	21700015	+	peptidylprolyl isomerase like 2 [Source:HGNC Symbol;Acc:HGNC:9261]
ENST00000465329.1	0	0	0	0.052631	0.937678	0.127884	2.49915	1.32144	0.0149134	0.432717	up	=	ENST00000465329.1	ACVR2A-003	retained_intron	chr2	147845029	147897114	+	ENSG00000121989.14	ACVR2A	protein_coding	chr2	147844517	147930826	+	activin A receptor type 2A [Source:HGNC Symbol;Acc:HGNC:173]
ENST00000487000.1	0	0	0	0.223148	0.826944	0.389104	2.09838	1.06928	0.0150152	0.434194	up	=	ENST00000487000.1	LRRC27-013	processed_transcript	chr10	132365481	132366843	+	ENSG00000148814.17	LRRC27	protein_coding	chr10	132332154	132379918	+	leucine rich repeat containing 27 [Source:HGNC Symbol;Acc:HGNC:29346]
ENST00000454577.1	1.26655	0.989453	0.760464	0.099902	0	0.167575	0.448908	-1.15551	0.0150419	0.434194	down	=	ENST00000454577.1	RP3-449O17.1-009	processed_transcript	chr22	38380151	38398920	-	ENSG00000244627.5	RP3-449O17.1	transcribed_unprocessed_pseudogene	chr22	38335762	38398929	-	-
ENST00000371048.7	1.54567	1.03787	1.4911	0.101113	0.117781	0.12076	0.441698	-1.17887	0.0150861	0.435124	down	=	ENST00000371048.7	PDE4B-004	processed_transcript	chr1	66257365	66267509	+	ENSG00000184588.17	PDE4B	protein_coding	chr1	65792514	66374579	+	phosphodiesterase 4B [Source:HGNC Symbol;Acc:HGNC:8781]
ENST00000513381.5	0.281302	0.498448	0.838357	0.508937	3.81044	0	6.55441	2.71247	0.0151132	0.435334	up	=	ENST00000513381.5	RP11-834C11.5-002	lincRNA	chr12	54085132	54125830	-	ENSG00000250432.5	RP11-834C11.5	lincRNA	chr12	54085132	54125992	-	-
ENST00000448373.6	0.224127	0.935497	0.960317	0.639672	2.35197	0.106388	3.74965	1.90676	0.0151349	0.435373	up	=	ENST00000448373.6	ZNF529-AS1-001	antisense	chr19	36573377	36577915	+	ENSG00000233527.8	ZNF529-AS1	antisense	chr19	36573070	36594708	+	-
ENST00000546388.1	0.865847	1.02598	1.12333	0.47776	3.37663	0.177212	4.00211	2.00076	0.0151528	0.435373	up	=	ENST00000546388.1	CNPY2-004	retained_intron	chr12	56314650	56315897	-	ENSG00000257727.5	CNPY2	protein_coding	chr12	56309842	56316336	-	canopy FGF signaling regulator 2 [Source:HGNC Symbol;Acc:HGNC:13529]
ENST00000447996.2	1.24624	1.83882	1.71164	0.360131	2.28179	0.406494	2.03371	1.02411	0.0152047	0.435659	up	=	ENST00000447996.2	ST13P20-001	transcribed_processed_pseudogene	chr1	81721693	81723068	+	ENSG00000215875.4	ST13P20	transcribed_processed_pseudogene	chr1	81721693	81723068	+	-
MSTRG.69674.1	0	0	0	0	9.91132	0.151513	30.9348	4.95116	0.0152135	0.435659	up	u	-	-	-	chr14	18014452	18029744	+	-	-	-	-	-	-	-	-
ENST00000579325.1	0	0	0	0.188063	1.93462	0.401751	4.18485	2.06518	0.015307	0.43717	up	=	ENST00000579325.1	BLMH-011	retained_intron	chr17	30273765	30285539	-	ENSG00000108578.14	BLMH	protein_coding	chr17	30248195	30292056	-	bleomycin hydrolase [Source:HGNC Symbol;Acc:HGNC:1059]
ENST00000433070.6	0.011484	0	0	0.0103	0.632557	0.004182	2.02131	1.01529	0.0153294	0.43748	up	=	ENST00000433070.6	DLEU2-001	antisense	chr13	50044387	50081992	-	ENSG00000231607.9	DLEU2	antisense	chr13	49982552	50125720	-	-
ENST00000548199.1	0.567296	1.10856	0.556581	0	1.8579	0.082296	2.8786	1.52537	0.0153649	0.437648	up	=	ENST00000548199.1	RP11-116N8.2-001	lincRNA	chr14	35947556	35950044	-	ENSG00000257614.1	RP11-116N8.2	lincRNA	chr14	35947556	35950044	-	-
ENST00000525363.1	2.14354	2.26045	1.95062	0	0	0.434722	0.286141	-1.8052	0.0153686	0.437648	down	=	ENST00000525363.1	RP11-698N11.2-002	antisense	chr11	35917667	35918739	-	ENSG00000254919.1	RP11-698N11.2	antisense	chr11	35915051	35918739	-	-
ENST00000488672.1	1.21269	2.04727	1.98946	0.219429	2.48894	0.229969	2.30827	1.20681	0.0154357	0.4377	up	=	ENST00000488672.1	GGA1-014	processed_transcript	chr22	37610142	37614195	+	ENSG00000100083.18	GGA1	protein_coding	chr22	37608475	37633564	+	golgi associated, gamma adaptin ear containing, ARF binding protein 1 [Source:HGNC Symbol;Acc:HGNC:17842]
ENST00000627989.2	0	0.001349	0	0.433501	1.57955	0	3.8294	1.93712	0.0154379	0.4377	up	=	ENST00000627989.2	AC012358.8-008	antisense	chr2	55314190	55321131	+	ENSG00000240401.8	AC012358.8	antisense	chr2	55282350	55346049	+	-
ENST00000472238.1	1.56517	1.51054	2.0837	0.06908	0.141486	0	0.441828	-1.17844	0.0154489	0.4377	down	=	ENST00000472238.1	RP11-875H7.5-001	lincRNA	chr3	55493830	55505261	-	ENSG00000242317.1	RP11-875H7.5	lincRNA	chr3	55493830	55505261	-	-
ENST00000603098.1	0	0.911893	0	0.551532	2.47775	0	5.90013	2.56075	0.0154526	0.4377	up	=	ENST00000603098.1	RP11-445P19.2-001	processed_pseudogene	chr1	187506838	187507119	-	ENSG00000271558.1	RP11-445P19.2	processed_pseudogene	chr1	187506838	187507119	-	-
ENST00000615503.1	1.09869	1.17957	1.62149	0	0	0	0.443093	-1.17432	0.0154811	0.4377	down	=	ENST00000615503.1	RP11-112L6.3-002	lincRNA	chr20	50162765	50166101	-	ENSG00000237595.3	RP11-112L6.3	lincRNA	chr20	50162765	50166102	-	-
ENST00000462219.5	0	0	0	0	0.808809	0.040416	2.33842	1.22553	0.0154875	0.4377	up	=	ENST00000462219.5	LINC00879-005	lincRNA	chr3	94938172	95152302	+	ENSG00000239589.5	LINC00879	lincRNA	chr3	94938172	95152509	+	-
ENST00000428534.1	0	0	0	0.337781	1.23211	0.601687	2.64711	1.40442	0.0154959	0.4377	up	=	ENST00000428534.1	GLI3-003	retained_intron	chr7	42222800	42237870	-	ENSG00000106571.12	GLI3	protein_coding	chr7	41960950	42237870	-	GLI family zinc finger 3 [Source:HGNC Symbol;Acc:HGNC:4319]
ENST00000625153.3	0.340704	1.7966	0.048472	0.21524	6.35323	0.212282	13.6247	3.76815	0.0155292	0.438063	up	=	ENST00000625153.3	bP-21264C1.2-004	lincRNA	chr21	9325039	9354319	+	ENSG00000278932.3	bP-21264C1.2	lincRNA	chr21	9325013	9368775	+	-
ENST00000564266.1	0.253308	1.21056	0.808596	0.284225	1.4778	0.008577	2.58871	1.37223	0.0155549	0.438063	up	=	ENST00000564266.1	RP11-185O21.1-001	processed_pseudogene	chr16	25824710	25826330	-	ENSG00000260255.1	RP11-185O21.1	processed_pseudogene	chr16	25824710	25826330	-	-
ENST00000473248.1	4.46955	2.78374	2.86035	1.31621	0.499372	0.900827	0.269282	-1.89281	0.0155719	0.438063	down	=	ENST00000473248.1	ATP6V1E1-009	retained_intron	chr22	17592669	17595292	-	ENSG00000131100.12	ATP6V1E1	protein_coding	chr22	17592136	17628818	-	ATPase H+ transporting V1 subunit E1 [Source:HGNC Symbol;Acc:HGNC:857]
ENST00000637360.1	1.4765	1.8045	1.36697	0.191878	0	0	0.402761	-1.31201	0.0155799	0.438063	down	=	ENST00000637360.1	RP11-174O3.3-001	processed_transcript	chr3	120349449	120369790	+	ENSG00000240661.3	RP11-174O3.3	transcribed_unitary_pseudogene	chr3	120349449	120423826	+	-
ENST00000497521.5	1.12879	1.04332	1.57743	0.166951	0	0.108232	0.418533	-1.25659	0.0156013	0.438063	down	=	ENST00000497521.5	TFP1-003	processed_transcript	chr3	133661999	133700242	+	ENSG00000242337.5	TFP1	transcribed_unprocessed_pseudogene	chr3	133661998	133754576	+	-
ENST00000489670.1	1.41957	0.941441	1.48779	0	0	0	0.408803	-1.29052	0.0156056	0.438063	down	=	ENST00000489670.1	LINC01205-001	lincRNA	chr3	109410162	109419017	+	ENSG00000228980.3	LINC01205	lincRNA	chr3	109409990	109495167	+	-
MSTRG.69319.1	0.502311	0.84126	1.26934	0.301174	4.40789	0.256146	6.11276	2.61182	0.015629	0.438063	up	u	-	-	-	chr13	111306842	111308015	+	-	-	-	-	-	-	-	-
ENST00000485090.1	0.172264	0.227717	0.377515	0.080391	2.23893	0.06084	4.35679	2.12326	0.0156817	0.439258	up	=	ENST00000485090.1	RABGAP1-008	retained_intron	chr9	122990163	122996320	+	ENSG00000011454.16	RABGAP1	protein_coding	chr9	122940833	123104866	+	RAB GTPase activating protein 1 [Source:HGNC Symbol;Acc:HGNC:17155]
MSTRG.211398.1	0.765248	2.98051	2.33719	0.902128	4.25983	0.33485	4.38771	2.13347	0.0157018	0.439258	up	u	-	-	-	chr6	149486530	149491157	-	-	-	-	-	-	-	-	-
ENST00000582027.1	1.98316	2.35506	2.82199	0.173995	0.288884	0.035174	0.434914	-1.2012	0.0157373	0.439971	down	=	ENST00000582027.1	METTL2A-003	retained_intron	chr17	62434861	62440756	+	ENSG00000087995.15	METTL2A	protein_coding	chr17	62423867	62450822	+	methyltransferase like 2A [Source:HGNC Symbol;Acc:HGNC:25755]
ENST00000431401.1	0.419076	1.66329	0.910791	0.407518	1.84536	0.108336	2.7425	1.45549	0.0158512	0.441938	up	=	ENST00000431401.1	RP1-290I10.5-001	lincRNA	chr6	10474500	10478502	-	ENSG00000231056.1	RP1-290I10.5	lincRNA	chr6	10474500	10478502	-	-
ENST00000552854.1	0.150867	0.18142	0.139678	0.023089	1.5085	0.055459	3.25873	1.70431	0.0158881	0.442188	up	=	ENST00000552854.1	GAS2L3-007	nonsense_mediated_decay	chr12	100623715	100628286	+	ENSG00000139354.10	GAS2L3	protein_coding	chr12	100573683	100628286	+	growth arrest specific 2 like 3 [Source:HGNC Symbol;Acc:HGNC:27475]
MSTRG.206774.1	3.23358	2.61715	3.80499	0.467091	0.386855	0.239988	0.324534	-1.62356	0.0159384	0.442266	down	o	ENST00000465722.6	ANKRD6-003	protein_coding	chr6	89504957	89613801	+	ENSG00000135299.16	ANKRD6	protein_coding	chr6	89433170	89633834	+	ankyrin repeat domain 6 [Source:HGNC Symbol;Acc:HGNC:17280]
ENST00000505178.1	0	0.661587	0	0.11399	1.61424	0.195878	3.78057	1.9186	0.0159388	0.442266	up	=	ENST00000505178.1	RP11-756P10.4-001	lincRNA	chr4	188757679	188778979	+	ENSG00000249269.1	RP11-756P10.4	lincRNA	chr4	188757679	188778979	+	-
ENST00000460926.1	1.91665	2.40107	1.50699	0	0	0	0.360769	-1.47085	0.0159514	0.442266	down	=	ENST00000460926.1	PLD1-007	processed_transcript	chr3	171788567	171810441	-	ENSG00000075651.15	PLD1	protein_coding	chr3	171600405	171810950	-	phospholipase D1 [Source:HGNC Symbol;Acc:HGNC:9067]
ENST00000562705.1	0.11503	0.80063	0	0.140234	1.7865	0	4.09569	2.03411	0.0159517	0.442266	up	=	ENST00000562705.1	RP11-863P13.3-001	lincRNA	chr16	88178049	88178941	-	ENSG00000261327.4	RP11-863P13.3	lincRNA	chr16	88177298	88178941	-	-
ENST00000589433.1	1.38483	1.91041	1.45227	0.469243	4.15506	0.603395	3.69145	1.88419	0.0159686	0.442266	up	=	ENST00000589433.1	CTA-360L10.1-002	antisense	chr7	107077317	107078238	-	ENSG00000243193.4	CTA-360L10.1	processed_transcript	chr7	107066591	107133733	-	-
MSTRG.219450.1	4.1252	5.7302	4.82019	1.17972	0.550771	1.49885	0.237286	-2.0753	0.0159713	0.442266	down	x	ENST00000416943.1	CCL24-002	protein_coding	chr7	75811665	75823356	-	ENSG00000106178.6	CCL24	protein_coding	chr7	75811665	75823356	-	C-C motif chemokine ligand 24 [Source:HGNC Symbol;Acc:HGNC:10623]
ENST00000523884.1	2.20349	3.50496	3.8413	0.637879	5.20158	0.336399	3.3457	1.74231	0.0160136	0.442831	up	=	ENST00000523884.1	RP11-875O11.1-002	antisense	chr8	22984596	23007531	-	ENSG00000245025.2	RP11-875O11.1	antisense	chr8	22984596	23019335	-	-
ENST00000554105.5	0	0	0	0.334298	1.10357	0	2.86642	1.51925	0.0160221	0.442831	up	=	ENST00000554105.5	RP11-266O8.1-004	lincRNA	chr15	93313102	93530414	+	ENSG00000257060.6	RP11-266O8.1	lincRNA	chr15	93312557	93569483	+	-
ENST00000436266.1	0.484329	1.19994	0.30471	0.041954	2.30094	0	3.99892	1.99961	0.0161213	0.445011	up	=	ENST00000436266.1	AC092657.2-001	lincRNA	chr7	46302120	46343621	+	ENSG00000237760.1	AC092657.2	lincRNA	chr7	46302120	46343621	+	-
ENST00000591929.5	0.132001	0.225444	0	0.102049	1.34776	0.178174	2.9826	1.57657	0.0161587	0.445027	up	=	ENST00000591929.5	RP11-73M7.6-008	antisense	chr1	31645319	31659928	+	ENSG00000235790.7	RP11-73M7.6	antisense	chr1	31644049	31660162	+	-
ENST00000446624.1	0	0	0	0	0.871086	0.054304	2.44519	1.28995	0.0161626	0.445027	up	=	ENST00000446624.1	TTC21B-AS1-004	retained_intron	chr2	165933888	165947583	+	ENSG00000224490.5	TTC21B-AS1	processed_transcript	chr2	165933857	165949891	+	-
ENST00000475854.1	0	0	0	0	2.23865	0.105236	5.34837	2.4191	0.016193	0.445052	up	=	ENST00000475854.1	ARMCX2-005	processed_transcript	chrX	101659200	101659830	-	ENSG00000184867.13	ARMCX2	protein_coding	chrX	101655281	101659891	-	armadillo repeat containing, X-linked 2 [Source:HGNC Symbol;Acc:HGNC:16869]
ENST00000525613.1	0	0	0	0.289257	1.16438	0.531825	2.58093	1.36789	0.016193	0.445052	up	=	ENST00000525613.1	MED17-009	retained_intron	chr11	93800082	93812228	+	ENSG00000042429.10	MED17	protein_coding	chr11	93784227	93814695	+	mediator complex subunit 17 [Source:HGNC Symbol;Acc:HGNC:2375]
ENST00000494109.1	0	0	0	0	1.34313	0.075217	3.37014	1.75281	0.0161941	0.445052	up	=	ENST00000494109.1	PATZ1-006	retained_intron	chr22	31335418	31343285	-	ENSG00000100105.17	PATZ1	protein_coding	chr22	31325804	31346232	-	POZ/BTB and AT hook containing zinc finger 1 [Source:HGNC Symbol;Acc:HGNC:13071]
ENST00000531772.1	0	0.089504	0	0	1.58971	0.202956	3.75065	1.90714	0.0162234	0.445163	up	=	ENST00000531772.1	RP11-788M5.4-002	processed_transcript	chr11	101148150	101209591	+	ENSG00000282728.1	RP11-788M5.4	processed_transcript	chr11	101129077	101209591	+	-
ENST00000513535.1	1.71509	2.25808	2.02516	0.390046	2.93074	0.220861	2.35501	1.23574	0.0162719	0.44585	up	=	ENST00000513535.1	RP11-451H23.3-001	lincRNA	chr5	180684766	180686546	+	ENSG00000248717.1	RP11-451H23.3	lincRNA	chr5	180684766	180686546	+	-
MSTRG.152457.1	1.97762	2.40198	2.97075	0.306732	0	0.624533	0.250759	-1.99563	0.0162741	0.44585	down	o	ENST00000465765.2	A4GALT-002	processed_transcript	chr22	42695171	42721298	-	ENSG00000128274.15	A4GALT	protein_coding	chr22	42692121	42721298	-	alpha 1,4-galactosyltransferase [Source:HGNC Symbol;Acc:HGNC:18149]
ENST00000589973.2	0.972272	0.997262	0.704062	0.259632	0	0.430353	0.457816	-1.12716	0.0163007	0.446299	down	=	ENST00000589973.2	RP11-15B24.5-016	processed_transcript	chr9	82491952	82564432	+	ENSG00000228430.9	RP11-15B24.5	transcribed_unprocessed_pseudogene	chr9	81977614	82780194	+	-
ENST00000588794.1	0	1.05382	0.410271	0.268169	1.58363	0	3.49383	1.80481	0.0164176	0.447647	up	=	ENST00000588794.1	RP11-795H16.3-001	lincRNA	chr18	60125033	60161195	+	ENSG00000267686.1	RP11-795H16.3	lincRNA	chr18	60125033	60161195	+	-
ENST00000452962.1	3.6173	2.55587	2.99344	0.702186	0.683976	0.549314	0.392592	-1.3489	0.0164265	0.447647	down	=	ENST00000452962.1	RP11-307C12.11-001	antisense	chr1	155045191	155046118	-	ENSG00000232093.1	RP11-307C12.11	antisense	chr1	155045191	155046118	-	-
ENST00000429268.1	1.13951	1.4673	0.900497	0.616041	3.07991	0.30698	3.26505	1.70711	0.0164332	0.447647	up	=	ENST00000429268.1	SHANK2-AS2-001	antisense	chr11	70646165	70647562	+	ENSG00000236262.1	SHANK2-AS2	antisense	chr11	70646165	70647562	+	-
ENST00000529706.1	0.965337	1.04124	1.35972	0.378129	0	0.308091	0.421677	-1.24579	0.0164337	0.447647	down	=	ENST00000529706.1	KIAA1456-007	retained_intron	chr8	13010262	13021233	+	ENSG00000250305.8	KIAA1456	protein_coding	chr8	12945642	13031503	+	KIAA1456 [Source:HGNC Symbol;Acc:HGNC:26725]
ENST00000484606.1	1.06083	0.721294	1.33986	0.250486	0	0.427698	0.40052	-1.32005	0.016446	0.447647	down	=	ENST00000484606.1	DLEU1-027	processed_transcript	chr13	50492644	50512893	+	ENSG00000176124.11	DLEU1	protein_coding	chr13	50082171	50723236	+	deleted in lymphocytic leukemia 1 [Source:HGNC Symbol;Acc:HGNC:13747]
ENST00000545794.1	1.69698	1.60744	1.19341	0.13067	0.062942	0	0.428025	-1.22423	0.0164789	0.447647	down	=	ENST00000545794.1	RP11-273B20.3-002	antisense	chr12	7169785	7189024	-	ENSG00000255572.1	RP11-273B20.3	antisense	chr12	7166674	7189069	-	-
ENST00000500074.2	0	0	0	0.368183	0.966739	0.043905	2.55315	1.35228	0.0165132	0.447647	up	=	ENST00000500074.2	FAM86HP-002	processed_transcript	chr3	130102764	130111433	-	ENSG00000253540.5	FAM86HP	transcribed_unprocessed_pseudogene	chr3	130099092	130111472	-	-
ENST00000477918.6	0	0	0	0	1.19189	0.075641	3.05754	1.61237	0.0165209	0.447647	up	=	ENST00000477918.6	CHIA-003	retained_intron	chr1	111310461	111320562	+	ENSG00000134216.18	CHIA	protein_coding	chr1	111290862	111320566	+	chitinase, acidic [Source:HGNC Symbol;Acc:HGNC:17432]
MSTRG.213279.2	4.55515	8.78956	7.25846	0	0	0	0.158793	-2.65478	0.016522	0.447647	down	u	-	-	-	chr6	170168993	170170611	-	-	-	-	-	-	-	-	-
ENST00000462471.1	0.27519	0.918248	0.394526	0	0.957932	0	2.03346	1.02393	0.0165537	0.447647	up	=	ENST00000462471.1	RP11-222O23.1-001	processed_pseudogene	chr7	115503367	115504081	+	ENSG00000244565.1	RP11-222O23.1	processed_pseudogene	chr7	115503367	115504081	+	-
MSTRG.14764.41	0.042699	0	0.214592	0.077265	5.49946	0	13.8285	3.78957	0.0166084	0.448592	up	u	-	-	-	chr1	143227297	143258978	-	-	-	-	-	-	-	-	-
MSTRG.42050.2	0	0	0.269929	0.01879	7.44607	0.049694	20.3079	4.34397	0.0166619	0.448711	up	u	-	-	-	chr11	51186281	51321769	-	-	-	-	-	-	-	-	-
ENST00000424953.1	0.786894	1.33467	0.746758	0.108448	1.51172	0.085732	2.07738	1.05477	0.0166727	0.448711	up	=	ENST00000424953.1	RP4-788P17.1-001	lincRNA	chr1	73635216	73709581	+	ENSG00000223479.3	RP4-788P17.1	lincRNA	chr1	73635216	73715214	+	-
ENST00000447686.2	0	0	0	0	2.00596	0.112009	4.78758	2.2593	0.0166763	0.448711	up	=	ENST00000447686.2	RP11-315I20.1-006	antisense	chr1	145926774	145927736	+	ENSG00000234222.6	RP11-315I20.1	antisense	chr1	145926590	145959179	+	-
ENST00000633433.1	3.14662	2.93517	3.82981	1.03227	0.601279	0.639774	0.355105	-1.49368	0.0167229	0.449411	down	=	ENST00000633433.1	RP5-1182A14.7-001	lincRNA	chr1	16739938	16750589	-	ENSG00000282740.1	RP5-1182A14.7	lincRNA	chr1	16739938	16750589	-	-
ENST00000555377.1	0	0	0	0	1.1533	0.080932	2.97428	1.57254	0.0169016	0.453934	up	=	ENST00000555377.1	RP11-72M17.1-003	lincRNA	chr14	66494644	66496334	-	ENSG00000258561.1	RP11-72M17.1	lincRNA	chr14	66212810	66509394	-	-
ENST00000520411.1	1.87565	1.54855	2.66366	0.198694	0	0.486023	0.273867	-1.86845	0.0169149	0.454011	down	=	ENST00000520411.1	KB-1460A1.2-002	retained_intron	chr8	101128987	101133245	+	ENSG00000253355.1	KB-1460A1.2	processed_transcript	chr8	101128987	101133486	+	-
ENST00000493574.1	0	0	0	0.780595	3.18337	0	7.57084	2.92045	0.0170223	0.456054	up	=	ENST00000493574.1	SLC39A5-004	retained_intron	chr12	56230056	56230717	+	ENSG00000139540.11	SLC39A5	protein_coding	chr12	56230049	56237846	+	solute carrier family 39 member 5 [Source:HGNC Symbol;Acc:HGNC:20502]
ENST00000634587.1	1.93661	1.86251	2.00598	0.369359	0	0	0.32689	-1.61312	0.0170367	0.456159	down	=	ENST00000634587.1	RP5-1125N11.2-008	lincRNA	chr1	30824627	30834276	+	ENSG00000223382.4	RP5-1125N11.2	lincRNA	chr1	30824228	30834431	+	-
ENST00000608184.1	0	0	0	0.408614	1.10418	0.710236	2.36078	1.23926	0.0170671	0.456653	up	=	ENST00000608184.1	STX18-AS1-007	antisense	chr4	4649424	4708600	+	ENSG00000247708.7	STX18-AS1	antisense	chr4	4542131	4710938	+	-
ENST00000538758.1	2.50099	1.66238	1.89815	0	0.0513	0.389874	0.290473	-1.78352	0.0170865	0.456653	down	=	ENST00000538758.1	RIMKLB-011	retained_intron	chr12	8681600	8714161	+	ENSG00000166532.15	RIMKLB	protein_coding	chr12	8681600	8783095	+	ribosomal modification protein rimK like family member B [Source:HGNC Symbol;Acc:HGNC:29228]
ENST00000608253.1	3.31454	2.57408	2.75553	0.615786	0.813739	0.58878	0.465847	-1.10207	0.0170979	0.456679	down	=	ENST00000608253.1	LAMTOR5-AS1-014	antisense	chr1	110408377	110418314	+	ENSG00000224699.8	LAMTOR5-AS1	processed_transcript	chr1	110347116	110443817	+	-
ENST00000547748.1	0.789489	0.711618	0.978938	0.34078	0.000374	0.68178	0.436724	-1.19521	0.0171242	0.456986	down	=	ENST00000547748.1	RP11-493L12.3-001	antisense	chr12	47237734	47279021	-	ENSG00000257925.1	RP11-493L12.3	antisense	chr12	47237734	47279021	-	-
ENST00000382988.3	0.799671	1.51085	1.62832	0	2.54699	0	3.1123	1.63798	0.0171303	0.456986	up	=	ENST00000382988.3	RP11-408E5.4-001	unprocessed_pseudogene	chr13	19185225	19187349	+	ENSG00000121388.5	RP11-408E5.4	unprocessed_pseudogene	chr13	19185225	19187349	+	-
ENST00000472632.1	1.48729	1.31126	0.93288	0.402589	0.027712	0.29054	0.400717	-1.31934	0.0171792	0.458012	down	=	ENST00000472632.1	EML4-010	processed_transcript	chr2	42317474	42319998	+	ENSG00000143924.18	EML4	protein_coding	chr2	42169350	42332548	+	echinoderm microtubule associated protein like 4 [Source:HGNC Symbol;Acc:HGNC:1316]
ENST00000631075.2	0.020196	0.924887	0.105482	0	1.52409	0	3.69777	1.88666	0.0171979	0.45804	up	=	ENST00000631075.2	TEX41-044	lincRNA	chr2	145023253	145152141	+	ENSG00000226674.8	TEX41	lincRNA	chr2	144667967	145262988	+	-
ENST00000536374.1	0.838647	1.11566	1.0589	0.213286	0	0.137771	0.491298	-1.02533	0.0172233	0.45804	down	=	ENST00000536374.1	CEP78-006	retained_intron	chr9	78236081	78250453	+	ENSG00000148019.12	CEP78	protein_coding	chr9	78236062	78279690	+	centrosomal protein 78 [Source:HGNC Symbol;Acc:HGNC:25740]
MSTRG.255248.5	0	0	0	0	2.33744	0.139518	5.52797	2.46675	0.0172246	0.45804	up	u	-	-	-	chrX	62462570	62501484	+	-	-	-	-	-	-	-	-
ENST00000447820.1	0.712071	2.50857	1.00641	0.986392	3.49137	0.705172	3.83707	1.94	0.017237	0.45804	up	=	ENST00000447820.1	NEURL1-AS1-002	antisense	chr10	103511779	103515402	-	ENSG00000235470.5	NEURL1-AS1	antisense	chr10	103479603	103517393	-	-
ENST00000423925.5	0.604839	0.730778	0.625489	0.19609	4.10527	0.297992	5.97666	2.57934	0.0172507	0.45804	up	=	ENST00000423925.5	AC008069.1-002	lincRNA	chr2	16728124	16767409	+	ENSG00000223536.5	AC008069.1	lincRNA	chr2	16728124	16767555	+	-
ENST00000545474.1	0	0	0	0	1.13765	0.086312	2.93772	1.5547	0.0172537	0.45804	up	=	ENST00000545474.1	RP11-17G12.3-002	antisense	chr11	47270666	47272075	-	ENSG00000256746.5	RP11-17G12.3	antisense	chr11	47270657	47272110	-	-
MSTRG.161335.9	0.075574	0	0.005826	0	8.17052	0	23.9712	4.58323	0.0172859	0.458617	up	u	-	-	-	chr3	91543621	91570556	+	-	-	-	-	-	-	-	-
ENST00000531389.2	0	0	0	0.731433	0.81916	0.380717	2.01494	1.01073	0.0173224	0.459293	up	=	ENST00000531389.2	RSRC2-015	retained_intron	chr12	122506372	122508366	-	ENSG00000111011.17	RSRC2	protein_coding	chr12	122503458	122527000	-	arginine and serine rich coiled-coil 2 [Source:HGNC Symbol;Acc:HGNC:30559]
ENST00000416401.1	2.71819	1.9451	2.53178	0.08236	0.255773	0.356431	0.3389	-1.56107	0.0173324	0.459293	down	=	ENST00000416401.1	RP11-77M5.1-001	lincRNA	chr1	163259850	163260659	+	ENSG00000237756.1	RP11-77M5.1	lincRNA	chr1	163259850	163260659	+	-
ENST00000609619.1	3.83633	1.66299	3.27385	1.59427	0	0.85355	0.15603	-2.68011	0.0174263	0.460526	down	=	ENST00000609619.1	RP11-38M8.1-002	lincRNA	chr7	134418471	134432453	-	ENSG00000273297.1	RP11-38M8.1	lincRNA	chr7	134416290	134432453	-	-
ENST00000505770.1	0	1.05248	0.661372	0	1.62615	0	3.47626	1.79753	0.017463	0.460526	up	=	ENST00000505770.1	PAPD4-005	retained_intron	chr5	79681652	79685330	+	ENSG00000164329.13	PAPD4	protein_coding	chr5	79612120	79686648	+	poly(A) RNA polymerase D4, non-canonical [Source:HGNC Symbol;Acc:HGNC:26776]
ENST00000443224.1	0.192565	0.143945	0	0.53335	1.2392	0.420793	2.42844	1.28003	0.0174669	0.460526	up	=	ENST00000443224.1	RP11-371A19.2-001	antisense	chr10	23343957	23345181	+	ENSG00000224215.1	RP11-371A19.2	antisense	chr10	23343957	23345181	+	-
ENST00000514134.1	0.287853	1.10849	0.347234	0.17455	2.31937	0.40566	3.84763	1.94397	0.0174712	0.460526	up	=	ENST00000514134.1	RP11-217C7.1-001	lincRNA	chr4	166388701	166526119	-	ENSG00000249675.1	RP11-217C7.1	lincRNA	chr4	166388701	166526119	-	-
MSTRG.230989.1	10.374	21.3571	20.61	0.304767	0	0	0.0696499	-3.84373	0.0174828	0.460526	down	u	-	-	-	chr8	45250029	45253355	+	-	-	-	-	-	-	-	-
ENST00000457904.2	4.56779	4.9317	4.15999	0.875705	1.43039	1.2117	0.475638	-1.07206	0.017483	0.460526	down	=	ENST00000457904.2	CEACAMP2-001	unprocessed_pseudogene	chr19	42560433	42561750	-	ENSG00000230558.2	CEACAMP2	unprocessed_pseudogene	chr19	42560433	42561750	-	-
MSTRG.249.14	295.227	0	23.1024	1448.55	0	2533.04	0.000216791	-12.1714	0.0174843	0.460526	down	x	ENST00000614535.1	pRNA.2-201	misc_RNA	GL000220.1	149259	149348	+	ENSG00000273937.1	pRNA	misc_RNA	GL000220.1	149259	149348	+	-
ENST00000548368.5	1.54103	0.827072	0.964017	0.129298	0.008224	0.190934	0.401283	-1.31731	0.0175007	0.460651	down	=	ENST00000548368.5	LINC01405-002	lincRNA	chr12	110936589	110943695	+	ENSG00000185847.7	LINC01405	lincRNA	chr12	110936585	110958208	+	-
ENST00000514435.1	0	0	0	0	1.18979	0.093949	3.03518	1.60178	0.0175266	0.460651	up	=	ENST00000514435.1	LRBA-007	retained_intron	chr4	151012805	151015284	-	ENSG00000198589.10	LRBA	protein_coding	chr4	150264531	151015727	-	LPS responsive beige-like anchor protein [Source:HGNC Symbol;Acc:HGNC:1742]
ENST00000434988.1	0	0.537698	0.778008	0	2.06132	0	4.24054	2.08425	0.017547	0.460651	up	=	ENST00000434988.1	RP11-62L18.3-001	lincRNA	chr10	121615425	121615839	-	ENSG00000223432.1	RP11-62L18.3	lincRNA	chr10	121615425	121615839	-	-
ENST00000492470.1	1.24596	2.07306	2.06661	0.602345	2.69078	0.663997	2.14895	1.10363	0.0176182	0.461479	up	=	ENST00000492470.1	CNIH3-010	processed_transcript	chr1	224565365	224588555	+	ENSG00000143786.7	CNIH3	protein_coding	chr1	224434660	224740549	+	cornichon family AMPA receptor auxiliary protein 3 [Source:HGNC Symbol;Acc:HGNC:26802]
ENST00000444795.1	0	0.252228	0.436174	0.486655	1.63501	0.052132	3.43864	1.78184	0.0176234	0.461479	up	=	ENST00000444795.1	LINC01309-001	lincRNA	chr13	103425200	103427685	+	ENSG00000234551.1	LINC01309	lincRNA	chr13	103425200	103427685	+	-
MSTRG.99474.6	1.52087	2.17441	2.08555	0.31605	0	0.361467	0.324192	-1.62508	0.0176261	0.461479	down	j	ENST00000571901.5	RP11-156P1.3-008	lincRNA	chr17	46998700	47067469	-	ENSG00000262879.5	RP11-156P1.3	processed_transcript	chr17	46984045	47100323	-	-
ENST00000631276.2	0	0	0	0	1.14858	0.093779	2.95249	1.56193	0.0176589	0.461784	up	=	ENST00000631276.2	ADD3-AS1-005	retained_intron	chr10	109946119	109957911	-	ENSG00000203876.9	ADD3-AS1	processed_transcript	chr10	109940104	110008381	-	-
ENST00000453722.6	0.149376	0.11492	0.153967	0.105989	2.48668	0.142683	5.05926	2.33893	0.0177454	0.462491	up	=	ENST00000453722.6	LINC00511-002	lincRNA	chr17	72384302	72592804	-	ENSG00000227036.6	LINC00511	lincRNA	chr17	72323123	72640472	-	-
ENST00000445414.1	0	0	0	0	1.26068	0.101855	3.17135	1.6651	0.0177457	0.462491	up	=	ENST00000445414.1	DIAPH2-AS1-001	antisense	chrX	97533173	97617259	-	ENSG00000236256.9	DIAPH2-AS1	antisense	chrX	97431286	97642589	-	-
ENST00000390345.2	0.188459	2.05852	1.01077	0.504033	2.91818	0.112834	4.81436	2.26734	0.0177493	0.462491	up	=	ENST00000390345.2	TRGV4-001	TR_V_gene	chr7	38353715	38354517	-	ENSG00000211698.2	TRGV4	TR_V_gene	chr7	38353715	38354517	-	T cell receptor gamma variable 4 [Source:HGNC Symbol;Acc:HGNC:12289]
ENST00000637702.1	1.42022	2.27562	2.11338	1.00474	3.94339	0.234632	3.37669	1.75561	0.0177541	0.462491	up	=	ENST00000637702.1	RP11-154H17.1-002	lincRNA	chr1	5561709	5668255	-	ENSG00000236948.2	RP11-154H17.1	lincRNA	chr1	5561709	5668295	-	-
ENST00000483742.1	0	0	0	0	1.23886	0.101744	3.12696	1.64476	0.0178126	0.46284	up	=	ENST00000483742.1	PYGM-003	retained_intron	chr11	64746389	64748888	-	ENSG00000068976.13	PYGM	protein_coding	chr11	64746389	64760297	-	phosphorylase, glycogen, muscle [Source:HGNC Symbol;Acc:HGNC:9726]
ENST00000528973.1	0	0	0	0.40438	1.26898	0	3.18343	1.67058	0.0178181	0.46284	up	=	ENST00000528973.1	PCSK7-011	retained_intron	chr11	117208673	117218464	-	ENSG00000160613.12	PCSK7	protein_coding	chr11	117204337	117232525	-	proprotein convertase subtilisin/kexin type 7 [Source:HGNC Symbol;Acc:HGNC:8748]
ENST00000519379.1	3.25791	2.5507	2.27073	0.413681	0.533955	0.550371	0.394137	-1.34323	0.0178264	0.46284	down	=	ENST00000519379.1	TTC13-009	retained_intron	chr1	230933816	230936637	-	ENSG00000143643.12	TTC13	protein_coding	chr1	230906243	230978875	-	tetratricopeptide repeat domain 13 [Source:HGNC Symbol;Acc:HGNC:26204]
ENST00000510244.1	0	0	0	0	0.827904	0.075921	2.3466	1.23057	0.0178693	0.463402	up	=	ENST00000510244.1	RP11-666A20.4-001	lincRNA	chr3	125908005	125910272	-	ENSG00000248787.1	RP11-666A20.4	lincRNA	chr3	125908005	125910272	-	-
ENST00000630654.1	0	0	0.076676	0	0.698532	0	2.11179	1.07847	0.0179823	0.466058	up	=	ENST00000630654.1	RP11-341D18.2-001	unprocessed_pseudogene	KN538372.1	172670	177125	-	ENSG00000281509.1	RP11-341D18.2	unprocessed_pseudogene	KN538372.1	172670	177125	-	-
MSTRG.97218.9	0	3.26735	0.396267	0.34594	9.1383	0.683761	21.3785	4.41809	0.0180026	0.466148	up	u	-	-	-	chr17	25939920	26346797	-	-	-	-	-	-	-	-	-
ENST00000532697.1	2.23268	1.32868	1.22045	0.468277	0.139229	0.488225	0.352364	-1.50486	0.0180071	0.466148	down	=	ENST00000532697.1	TBX5-AS1-004	antisense	chr12	114408196	114409614	+	ENSG00000255399.3	TBX5-AS1	antisense	chr12	114408191	114412831	+	-
ENST00000415549.2	0.688952	1.26295	1.29796	0.185144	1.70484	0.205289	2.10298	1.07243	0.0180329	0.466239	up	=	ENST00000415549.2	RP11-439H8.4-001	antisense	chr1	74341579	74378802	-	ENSG00000237324.3	RP11-439H8.4	antisense	chr1	74341579	74378802	-	-
MSTRG.161335.8	0.223251	0.385279	0.881	0.076429	7.03078	0.079426	14.2776	3.83568	0.0180515	0.466239	up	u	-	-	-	chr3	91543271	91562317	+	-	-	-	-	-	-	-	-
ENST00000488425.1	0.272077	1.15288	0.764549	0.616854	1.6992	0.436619	2.52177	1.33443	0.0180533	0.466239	up	=	ENST00000488425.1	RP11-88I21.2-001	lincRNA	chr3	127322307	127390670	-	ENSG00000244215.1	RP11-88I21.2	lincRNA	chr3	127322307	127390670	-	-
ENST00000580892.1	0	0.741303	0	0.201153	1.56315	0.156352	3.68925	1.88333	0.01806	0.466239	up	=	ENST00000580892.1	RBBP8-013	retained_intron	chr18	22946339	22950035	+	ENSG00000101773.17	RBBP8	protein_coding	chr18	22798261	23026488	+	RB binding protein 8, endonuclease [Source:HGNC Symbol;Acc:HGNC:9891]
ENST00000441685.5	1.87158	1.91644	1.99694	0.522405	0.489665	0.938785	0.465244	-1.10394	0.0180771	0.466239	down	=	ENST00000441685.5	SVOPL-002	nonsense_mediated_decay	chr7	138594285	138663571	-	ENSG00000157703.15	SVOPL	protein_coding	chr7	138594285	138701352	-	SVOP like [Source:HGNC Symbol;Acc:HGNC:27034]
ENST00000470788.1	1.51923	2.05909	1.59151	0.227781	0.14843	0.380982	0.420996	-1.24812	0.0180883	0.466239	down	=	ENST00000470788.1	CNIH3-014	processed_transcript	chr1	224529222	224537582	+	ENSG00000143786.7	CNIH3	protein_coding	chr1	224434660	224740549	+	cornichon family AMPA receptor auxiliary protein 3 [Source:HGNC Symbol;Acc:HGNC:26802]
ENST00000451185.1	1.81425	1.76204	2.02909	0.997394	0	0.544076	0.276797	-1.8531	0.0180927	0.466239	down	=	ENST00000451185.1	FCF1P7-001	processed_pseudogene	chr1	243267257	243268119	-	ENSG00000224727.1	FCF1P7	processed_pseudogene	chr1	243267257	243268119	-	-
ENST00000630120.1	0	0.713735	0.586895	0	1.24588	0	2.80566	1.48834	0.018096	0.466239	up	=	ENST00000630120.1	LINC00506-004	lincRNA	chr3	87089361	87157069	+	ENSG00000281392.1	LINC00506	lincRNA	chr3	87089129	87157069	+	-
ENST00000420044.1	1.59533	1.35801	0.90355	0.253544	0	0.328219	0.376669	-1.40863	0.0181219	0.466631	down	=	ENST00000420044.1	RP5-1077I2.3-001	antisense	chr20	13244064	13245369	-	ENSG00000225956.1	RP5-1077I2.3	antisense	chr20	13244064	13245369	-	-
ENST00000628002.1	0.325604	0.912617	0.62843	0.491977	1.52251	0	2.61057	1.38436	0.0182085	0.468565	up	=	ENST00000628002.1	AC012594.1-063	antisense	chr2	170342104	170343656	-	ENSG00000231898.8	AC012594.1	antisense	chr2	170332085	170408564	-	-
MSTRG.28516.4	0	0	0.143073	0	2.44875	0.079505	5.65634	2.49987	0.018266	0.469513	up	u	-	-	-	chr10	39937827	39945251	-	-	-	-	-	-	-	-	-
ENST00000633273.1	0	0.621721	0	0	1.14806	0	3.05816	1.61267	0.0182777	0.469536	up	=	ENST00000633273.1	IGKV1-9-001	IG_V_gene	KQ031384.1	118808	119341	-	ENSG00000282758.1	IGKV1-9	IG_V_gene	KQ031384.1	118808	119341	-	immunoglobulin kappa variable 1-9 [Source:HGNC Symbol;Acc:HGNC:5744]
ENST00000595845.1	0	0	0	0	1.00068	0.09428	2.6607	1.41181	0.0183256	0.470489	up	=	ENST00000595845.1	EPS15L1-013	retained_intron	chr19	16441511	16471966	-	ENSG00000127527.13	EPS15L1	protein_coding	chr19	16355239	16472085	-	epidermal growth factor receptor pathway substrate 15 like 1 [Source:HGNC Symbol;Acc:HGNC:24634]
ENST00000469172.5	0.046189	0.161457	0	0.582575	0.853631	0.240578	2.10759	1.0756	0.0183527	0.470545	up	=	ENST00000469172.5	HNRNPH3-004	processed_transcript	chr10	68331174	68342273	+	ENSG00000096746.17	HNRNPH3	protein_coding	chr10	68331174	68343191	+	heterogeneous nuclear ribonucleoprotein H3 [Source:HGNC Symbol;Acc:HGNC:5043]
ENST00000461294.2	0.085884	0	0	0.140813	2.10839	0.085578	4.72764	2.24112	0.01836	0.470545	up	=	ENST00000461294.2	PDGFRA-005	retained_intron	chr4	54276751	54278246	+	ENSG00000134853.11	PDGFRA	protein_coding	chr4	54229097	54298247	+	platelet derived growth factor receptor alpha [Source:HGNC Symbol;Acc:HGNC:8803]
ENST00000489399.1	0	0	0.279308	0.152341	2.75911	0.148675	5.9574	2.57468	0.0183921	0.470785	up	=	ENST00000489399.1	MAL-005	processed_transcript	chr2	95025677	95044633	+	ENSG00000172005.10	MAL	protein_coding	chr2	95025677	95053996	+	mal, T-cell differentiation protein [Source:HGNC Symbol;Acc:HGNC:6817]
ENST00000510803.1	0.035835	0	0	0	1.31252	0	3.31138	1.72743	0.0184106	0.470785	up	=	ENST00000510803.1	RGS12-028	retained_intron	chr4	3420388	3422524	+	ENSG00000159788.18	RGS12	protein_coding	chr4	3293028	3439913	+	regulator of G-protein signaling 12 [Source:HGNC Symbol;Acc:HGNC:9994]
ENST00000637369.1	0.298962	0.394503	0.286429	0.018127	1.27297	0.069955	2.49105	1.31676	0.0184125	0.470785	up	=	ENST00000637369.1	RP11-636O21.2-002	lincRNA	chr18	39841809	39896298	+	ENSG00000283503.1	RP11-636O21.2	lincRNA	chr18	39841809	39896298	+	-
ENST00000586288.1	1.83407	1.90981	1.88957	0.315681	0.326545	0.730251	0.424054	-1.23768	0.018442	0.471264	down	=	ENST00000586288.1	RP11-206L10.9-010	lincRNA	chr1	784396	807321	+	ENSG00000237491.8	RP11-206L10.9	lincRNA	chr1	778770	810060	+	-
ENST00000573127.5	0.000579	0.000756	0.081876	0.000441	0.680089	0.000107	2.0742	1.05256	0.0186124	0.474508	up	=	ENST00000573127.5	MIR22HG-004	lincRNA	chr17	1712361	1716211	-	ENSG00000186594.13	MIR22HG	lincRNA	chr17	1711493	1717174	-	-
ENST00000458568.1	2.75563	2.50235	2.08609	0.984523	0.498319	0.636554	0.400266	-1.32097	0.0186702	0.475454	down	=	ENST00000458568.1	AC135178.7-001	antisense	chr17	8318088	8318712	-	ENSG00000226871.1	AC135178.7	antisense	chr17	8318088	8318712	-	-
ENST00000430382.1	0.055247	0.50278	0.079295	0	0.89154	0.074573	2.32798	1.21908	0.0186829	0.475454	up	=	ENST00000430382.1	ARHGEF33-005	processed_transcript	chr2	38960561	38969641	+	ENSG00000214694.10	ARHGEF33	protein_coding	chr2	38889880	38975449	+	Rho guanine nucleotide exchange factor 33 [Source:HGNC Symbol;Acc:HGNC:37252]
ENST00000515651.1	0	0.791398	0.459674	0.113231	1.32702	0.157462	2.85314	1.51255	0.0187193	0.475454	up	=	ENST00000515651.1	RP11-485B17.5-001	unprocessed_pseudogene	chrX	52448587	52451138	-	ENSG00000250084.1	RP11-485B17.5	unprocessed_pseudogene	chrX	52448587	52451138	-	-
ENST00000527061.1	0	1.25007	0.657582	0	1.79283	0	3.80802	1.92904	0.0187336	0.475454	up	=	ENST00000527061.1	RP11-867G23.10-002	antisense	chr11	66409158	66410003	+	ENSG00000254510.1	RP11-867G23.10	processed_transcript	chr11	66409158	66417137	+	-
ENST00000564725.1	2.12175	2.67157	3.25074	0.520427	0	0.898893	0.221365	-2.1755	0.0187366	0.475454	down	=	ENST00000564725.1	PML-016	retained_intron	chr15	73998024	74028442	+	ENSG00000140464.19	PML	protein_coding	chr15	73994673	74047812	+	promyelocytic leukemia [Source:HGNC Symbol;Acc:HGNC:9113]
ENST00000443303.1	0.942715	0.554757	1.0007	0.169416	0	0.139753	0.478058	-1.06474	0.0187688	0.475995	down	=	ENST00000443303.1	LINC01013-001	lincRNA	chr6	132134411	132169374	+	ENSG00000228495.1	LINC01013	lincRNA	chr6	132131915	132169374	+	-
ENST00000558730.2	1.67683	1.05063	2.17781	0.319681	0	0.518923	0.295438	-1.75908	0.0188079	0.476381	down	=	ENST00000558730.2	RP11-26L20.3-001	antisense	chr16	55259969	55333588	-	ENSG00000259283.2	RP11-26L20.3	antisense	chr16	55259969	55333588	-	-
MSTRG.105451.2	0	0.136274	0.18063	0.012235	2.24329	0.300761	4.79162	2.26051	0.0188486	0.476381	up	u	-	-	-	chr18	20556992	20562478	-	-	-	-	-	-	-	-	-
ENST00000455503.1	3.78521	2.33782	3.56052	0.525031	0.520095	0.621318	0.31444	-1.66914	0.0188528	0.476381	down	=	ENST00000455503.1	RP11-126K1.6-001	antisense	chr1	151346967	151348027	+	ENSG00000237976.1	RP11-126K1.6	antisense	chr1	151346967	151348027	+	-
ENST00000439483.1	2.44696	1.272	1.12262	0.390195	0	0.62566	0.275987	-1.85733	0.0188603	0.476381	down	=	ENST00000439483.1	AP000770.1-002	lincRNA	chr11	116639480	116655189	+	ENSG00000237937.5	AP000770.1	lincRNA	chr11	116639422	116658252	+	-
ENST00000440461.3	1.12954	1.40139	0.968569	0.289675	0	0.305087	0.42762	-1.2256	0.0188823	0.476429	down	=	ENST00000440461.3	RP11-753C18.12-001	antisense	chr10	102845983	102854512	-	ENSG00000282772.1	RP11-753C18.12	antisense	chr10	102845761	102854513	-	-
ENST00000439494.1	0	0.30795	0.531899	0.787563	1.74189	0.478059	3.10571	1.63492	0.0189125	0.476429	up	=	ENST00000439494.1	MIR4435-2HG-010	lincRNA	chr2	111469638	111480261	-	ENSG00000172965.14	MIR4435-2HG	lincRNA	chr2	111196350	111495100	-	-
MSTRG.211246.1	0.581136	1.4301	2.09746	0.518401	4.6122	0.132163	5.75569	2.52499	0.0189167	0.476429	up	o	ENST00000367467.7	SASH1-001	protein_coding	chr6	148342593	148552050	+	ENSG00000111961.17	SASH1	protein_coding	chr6	148272304	148552050	+	SAM and SH3 domain containing 1 [Source:HGNC Symbol;Acc:HGNC:19182]
ENST00000633243.1	0	0.904207	0	0	1.74111	0	4.36799	2.12697	0.0189261	0.476429	up	=	ENST00000633243.1	BRINP3-005	processed_transcript	chr1	190477426	190478404	-	ENSG00000162670.10	BRINP3	protein_coding	chr1	190097662	190478404	-	BMP/retinoic acid inducible neural specific 3 [Source:HGNC Symbol;Acc:HGNC:22393]
ENST00000514878.1	1.40107	2.02231	2.22749	0	0	0.04104	0.373359	-1.42136	0.0189802	0.476429	down	=	ENST00000514878.1	WDR41-031	processed_transcript	chr5	77425970	77432955	-	ENSG00000164253.13	WDR41	protein_coding	chr5	77425970	77620611	-	WD repeat domain 41 [Source:HGNC Symbol;Acc:HGNC:25601]
ENST00000416598.2	1.56804	1.29149	1.05101	0.206437	0.204267	0.247852	0.498002	-1.00578	0.0190277	0.47663	down	=	ENST00000416598.2	DAB1-AS1-002	antisense	chr1	57860532	57863215	+	ENSG00000226759.7	DAB1-AS1	antisense	chr1	57860532	57880905	+	-
ENST00000509655.2	1.6034	1.37933	1.95774	0.719739	0	0.353429	0.312601	-1.67761	0.0190418	0.47663	down	=	ENST00000509655.2	CTB-109A12.1-001	sense_overlapping	chr5	157363382	157365501	-	ENSG00000251405.2	CTB-109A12.1	sense_overlapping	chr5	157362615	157460078	-	-
ENST00000575298.1	0	0	0.17447	0.496361	2.05686	0.006138	4.62097	2.20819	0.0190556	0.47663	up	=	ENST00000575298.1	ANKFY1-013	nonsense_mediated_decay	chr17	4168151	4170861	-	ENSG00000185722.16	ANKFY1	protein_coding	chr17	4163907	4263977	-	ankyrin repeat and FYVE domain containing 1 [Source:HGNC Symbol;Acc:HGNC:20763]
ENST00000590703.5	1.254	0.734862	1.15588	0	0	0.135093	0.429627	-1.21884	0.0191242	0.47697	down	=	ENST00000590703.5	VDAC1P8-006	retained_intron	chr6	143503984	143505115	+	ENSG00000229036.7	VDAC1P8	transcribed_processed_pseudogene	chr6	143490424	143506406	+	-
ENST00000524802.1	3.44288	1.77142	2.98613	0	0	0.375449	0.207682	-2.26755	0.0191407	0.47697	down	=	ENST00000524802.1	ANO9-008	retained_intron	chr11	418541	419415	-	ENSG00000185101.12	ANO9	protein_coding	chr11	417933	442011	-	anoctamin 9 [Source:HGNC Symbol;Acc:HGNC:20679]
ENST00000559277.1	1.73622	1.14685	1.70737	0.157431	0.050892	0	0.387465	-1.36786	0.0191482	0.47697	down	=	ENST00000559277.1	TMC3-AS1-004	antisense	chr15	81341648	81343150	+	ENSG00000259343.5	TMC3-AS1	antisense	chr15	81324377	81362037	+	-
ENST00000562280.1	2.26967	1.96525	3.21516	0.881481	0.171965	0.647891	0.278106	-1.8463	0.0191565	0.47697	down	=	ENST00000562280.1	LCMT1-AS2-001	antisense	chr16	25140577	25149032	-	ENSG00000260034.1	LCMT1-AS2	antisense	chr16	25140577	25149032	-	-
ENST00000430483.5	0	0	0.160706	0.18669	1.05005	0	2.66162	1.41231	0.0191835	0.477217	up	=	ENST00000430483.5	MIAT-009	lincRNA	chr22	26647228	26665809	+	ENSG00000225783.6	MIAT	lincRNA	chr22	26646428	26676475	+	-
ENST00000634951.1	0	0.655869	0	0.282421	1.44878	0.259716	3.32515	1.73342	0.0192259	0.477217	up	=	ENST00000634951.1	CTC-325H20.8-001	lincRNA	chr19	9383581	9407055	-	ENSG00000283108.1	CTC-325H20.8	processed_transcript	chr19	9383581	9407055	-	-
ENST00000422566.1	0	0.622192	0.162687	0	0.83707	0	2.31758	1.21262	0.0192332	0.477217	up	=	ENST00000422566.1	HLA-DRB7-001	unprocessed_pseudogene	GL000256.2	3935637	3954816	-	ENSG00000227099.1	HLA-DRB7	unprocessed_pseudogene	GL000256.2	3935637	3954816	-	-
MSTRG.148956.1	1.78635	2.61247	2.63077	0.471612	4.57391	0.556387	3.31122	1.72736	0.0192451	0.477217	up	u	-	-	-	chr22	11717975	12155937	+	-	-	-	-	-	-	-	-
ENST00000449780.1	0.384111	1.67725	0.529993	0.44877	2.33199	0.339989	3.52187	1.81634	0.0192773	0.477217	up	=	ENST00000449780.1	AC009305.1-001	antisense	chr2	30986939	30991426	+	ENSG00000234579.1	AC009305.1	antisense	chr2	30986939	30991426	+	-
ENST00000429761.1	1.12095	2.62395	1.75226	0.540087	2.08924	0.215549	2.00617	1.00444	0.0192976	0.477217	up	=	ENST00000429761.1	AC016722.4-001	antisense	chr2	46899275	46908678	+	ENSG00000228925.1	AC016722.4	antisense	chr2	46899275	46908678	+	-
ENST00000524195.1	0	0	0	0	0.774804	0.088169	2.23902	1.16287	0.0193187	0.477217	up	=	ENST00000524195.1	GDAP1-005	processed_transcript	chr8	74362951	74488872	+	ENSG00000104381.12	GDAP1	protein_coding	chr8	74321130	74488872	+	ganglioside induced differentiation associated protein 1 [Source:HGNC Symbol;Acc:HGNC:15968]
ENST00000558980.1	1.13963	1.00028	0.726655	0.479956	0.02703	0.353491	0.449496	-1.15362	0.0193255	0.477217	down	=	ENST00000558980.1	RP11-815J21.4-001	antisense	chr15	85619623	85670948	-	ENSG00000259367.1	RP11-815J21.4	antisense	chr15	85619623	85670948	-	-
ENST00000440477.1	3.37948	4.69247	4.87769	0.930082	0.609775	0.803837	0.315275	-1.66532	0.0193454	0.477217	down	=	ENST00000440477.1	RP11-46E17.6-001	lincRNA	chr22	27457247	27460060	-	ENSG00000227880.1	RP11-46E17.6	lincRNA	chr22	27457247	27460060	-	-
ENST00000443475.1	0.971439	1.36519	1.04336	0.164177	0	0.190254	0.464748	-1.10548	0.0193835	0.477217	down	=	ENST00000443475.1	KATNBL1P3-001	processed_pseudogene	chr18	2593674	2594913	-	ENSG00000235422.1	KATNBL1P3	processed_pseudogene	chr18	2593674	2594913	-	-
MSTRG.14764.37	78.1404	37.9247	18.181	0.556898	0	0.703147	0.0158293	-5.98126	0.0193837	0.477217	down	u	-	-	-	chr1	143217150	143258729	-	-	-	-	-	-	-	-	-
ENST00000503718.2	2.55672	2.53561	3.14852	0.191854	0.615975	0.239384	0.489617	-1.03028	0.0194052	0.477217	down	=	ENST00000503718.2	LINC01181-001	antisense	chr8	103121032	103132966	+	ENSG00000250929.2	LINC01181	antisense	chr8	103121032	103132966	+	-
ENST00000588112.1	0	0	0	0.24122	0.642617	0	2.01439	1.01034	0.0194152	0.477217	up	=	ENST00000588112.1	KCNJ16-005	retained_intron	chr17	70075246	70102210	+	ENSG00000153822.13	KCNJ16	protein_coding	chr17	70053429	70135608	+	potassium voltage-gated channel subfamily J member 16 [Source:HGNC Symbol;Acc:HGNC:6262]
ENST00000547050.1	4.42152	1.57052	2.9684	0.533278	0.014341	0.514151	0.171317	-2.54526	0.0194184	0.477217	down	=	ENST00000547050.1	ATP2A2-008	retained_intron	chr12	110325801	110332632	+	ENSG00000174437.16	ATP2A2	protein_coding	chr12	110280756	110351093	+	ATPase sarcoplasmic/endoplasmic reticulum Ca2+ transporting 2 [Source:HGNC Symbol;Acc:HGNC:812]
ENST00000632989.1	0	0	0	0.418135	1.23006	0	3.10102	1.63274	0.0194277	0.477217	up	=	ENST00000632989.1	CORO7-033	retained_intron	KI270855.1	61173	61947	-	ENSG00000282725.1	CORO7	protein_coding	KI270855.1	56867	128028	-	coronin 7 [Source:HGNC Symbol;Acc:HGNC:26161]
ENST00000425089.1	0.535113	0.662163	0.683593	0.257184	1.44438	0.329335	2.05375	1.03826	0.0194353	0.477217	up	=	ENST00000425089.1	RP11-524H19.2-001	antisense	chr6	54840118	54840855	-	ENSG00000224984.1	RP11-524H19.2	antisense	chr6	54840118	54840855	-	-
ENST00000635979.1	0.052813	0.367	0	0	0.685778	0	2.07168	1.0508	0.0194504	0.477217	up	=	ENST00000635979.1	RP11-109E12.5-001	antisense	chr2	131363364	131364881	+	ENSG00000283303.1	RP11-109E12.5	antisense	chr2	131363364	131364881	+	-
ENST00000511735.1	0.889511	1.19712	0.742546	0.521272	1.8857	0.547381	2.09119	1.06433	0.0194709	0.47744	up	=	ENST00000511735.1	RP11-141E13.1-001	lincRNA	chr4	16973275	17073903	-	ENSG00000249998.1	RP11-141E13.1	lincRNA	chr4	16973275	17073903	-	-
ENST00000580471.1	2.02445	2.32663	2.19765	0.596525	0.100721	0.212291	0.33245	-1.58879	0.0194813	0.47744	down	=	ENST00000580471.1	SUPT6H-010	retained_intron	chr17	28695010	28696883	+	ENSG00000109111.14	SUPT6H	protein_coding	chr17	28662091	28702684	+	SPT6 homolog, histone chaperone [Source:HGNC Symbol;Acc:HGNC:11470]
MSTRG.113393.1	0	2.00454	0.974564	0.262743	5.15579	0.660909	9.30416	3.21788	0.0195388	0.477612	up	u	-	-	-	chr19	24762351	24769587	+	-	-	-	-	-	-	-	-
ENST00000514599.5	2.07608	1.77746	1.23398	0.576281	0.07391	0.417711	0.337478	-1.56714	0.0195496	0.477612	down	=	ENST00000514599.5	RDH10-AS1-001	antisense	chr8	73310906	73356461	-	ENSG00000250295.6	RDH10-AS1	antisense	chr8	73297711	73356461	-	-
ENST00000582571.2	2.04499	0.888159	1.12289	0.468044	0	0.378239	0.315921	-1.66237	0.0195598	0.477612	down	=	ENST00000582571.2	RP11-169F17.1-005	lincRNA	chr18	73250293	73264474	-	ENSG00000263711.5	RP11-169F17.1	processed_transcript	chr18	73151241	73264480	-	-
ENST00000548764.5	2.56619	1.79198	2.5024	0.626073	0.186183	0.238631	0.318164	-1.65216	0.0195622	0.477612	down	=	ENST00000548764.5	RP11-25I15.2-002	lincRNA	chr12	42646583	42682816	+	ENSG00000257164.5	RP11-25I15.2	lincRNA	chr12	42646583	42686701	+	-
ENST00000572125.1	0	0	0	0.418135	1.22312	0	3.08697	1.62619	0.0195648	0.477612	up	=	ENST00000572125.1	CORO7-033	retained_intron	chr16	4358850	4359624	-	ENSG00000262246.5	CORO7	protein_coding	chr16	4354542	4425705	-	coronin 7 [Source:HGNC Symbol;Acc:HGNC:26161]
ENST00000557653.1	0	0.044441	0.244892	0	1.54438	0.009309	3.61734	1.85493	0.0195758	0.477612	up	=	ENST00000557653.1	RP11-270M14.4-001	antisense	chr14	75835371	75847698	-	ENSG00000259103.1	RP11-270M14.4	antisense	chr14	75814502	75847698	-	-
MSTRG.154612.1	0.463148	1.33748	0.263989	0.07638	4.03023	0.313615	6.82789	2.77144	0.0196441	0.478025	up	i	ENST00000354449.7	ATG7-001	protein_coding	chr3	11272416	11557665	+	ENSG00000197548.12	ATG7	protein_coding	chr3	11272309	11557665	+	autophagy related 7 [Source:HGNC Symbol;Acc:HGNC:16935]
ENST00000548855.5	0	0	0	0	1.0733	0.11792	2.78157	1.4759	0.0196594	0.478025	up	=	ENST00000548855.5	PDE1B-002	retained_intron	chr12	54549624	54574974	+	ENSG00000123360.11	PDE1B	protein_coding	chr12	54549350	54579239	+	phosphodiesterase 1B [Source:HGNC Symbol;Acc:HGNC:8775]
MSTRG.595.2	0.241083	5.68914	12.9304	0.71348	99.3221	0.026161	285.008	8.15486	0.0196596	0.478025	up	u	-	-	-	KI270438.1	64210	112501	-	-	-	-	-	-	-	-	-
ENST00000425494.1	0.737174	1.27727	1.43468	0.638173	1.94253	0.415224	2.09074	1.06401	0.0196668	0.478025	up	=	ENST00000425494.1	TACC1P1-001	unprocessed_pseudogene	chr10	37523011	37544701	+	ENSG00000224920.1	TACC1P1	unprocessed_pseudogene	chr10	37523011	37544701	+	-
ENST00000523598.1	2.49995	2.50156	3.12463	0.537651	0.772926	0.711802	0.49327	-1.01955	0.0196791	0.478025	down	=	ENST00000523598.1	CTC-348L5.1-001	antisense	chr5	160613873	160639183	+	ENSG00000253687.1	CTC-348L5.1	antisense	chr5	160613873	160639183	+	-
ENST00000531189.1	0.750018	1.6924	0.664855	0.302469	2.47075	0.357893	3.11968	1.6414	0.0196802	0.478025	up	=	ENST00000531189.1	NDUFB8-009	retained_intron	chr10	100529043	100529879	-	ENSG00000166136.15	NDUFB8	protein_coding	chr10	100523740	100530000	-	NADH:ubiquinone oxidoreductase subunit B8 [Source:HGNC Symbol;Acc:HGNC:7703]
ENST00000447550.1	2.2864	1.28469	2.47655	0.106334	0	0.146464	0.28085	-1.83213	0.0197394	0.478652	down	=	ENST00000447550.1	MKRN2OS-001	processed_transcript	chr3	12553768	12561020	-	ENSG00000225526.4	MKRN2OS	protein_coding	chr3	12514934	12561059	-	MKRN2 opposite strand [Source:HGNC Symbol;Acc:HGNC:40375]
ENST00000503386.1	1.42131	3.34114	3.52432	0.587921	4.23436	0.256464	3.3132	1.72822	0.0197499	0.478652	up	=	ENST00000503386.1	CTD-2194D22.1-001	antisense	chr5	1850950	1851497	+	ENSG00000249966.1	CTD-2194D22.1	antisense	chr5	1850950	1851497	+	-
MSTRG.255250.4	0	0	0	0	3.30056	0.254072	7.7329	2.95101	0.0198038	0.478898	up	u	-	-	-	chrX	62410524	62467441	-	-	-	-	-	-	-	-	-
ENST00000468431.1	0	0	0	0	1.04899	0.118058	2.73406	1.45104	0.0198267	0.478929	up	=	ENST00000468431.1	MAOB-004	processed_transcript	chrX	43843800	43882303	-	ENSG00000069535.13	MAOB	protein_coding	chrX	43766611	43882447	-	monoamine oxidase B [Source:HGNC Symbol;Acc:HGNC:6834]
ENST00000548759.1	0	0	0	0	2.0539	0.189676	4.78422	2.25828	0.019827	0.478929	up	=	ENST00000548759.1	DTX1-005	processed_transcript	chr12	113056709	113058152	+	ENSG00000135144.7	DTX1	protein_coding	chr12	113056709	113098028	+	deltex E3 ubiquitin ligase 1 [Source:HGNC Symbol;Acc:HGNC:3060]
ENST00000514706.1	2.79696	3.07286	2.31781	0.600804	0.575308	0.360101	0.456155	-1.1324	0.0198498	0.479214	down	=	ENST00000514706.1	HSD3BP3-001	unprocessed_pseudogene	chr1	119538509	119545913	+	ENSG00000249798.1	HSD3BP3	unprocessed_pseudogene	chr1	119538509	119545913	+	-
ENST00000390389.3	1.54209	2.53955	1.41436	0.413986	2.75269	0.07446	2.58989	1.37289	0.0198818	0.479722	up	=	ENST00000390389.3	TRBV23OR9-2-001	TR_V_gene	chr9	33638035	33638494	+	ENSG00000229063.2	TRBV23OR9-2	TR_V_gene	chr9	33638035	33638494	+	T cell receptor beta variable 23/OR9-2 (non-functional) [Source:HGNC Symbol;Acc:HGNC:12202]
ENST00000621371.4	1.63951	1.72029	1.29807	0.882463	0.252735	0.737844	0.424226	-1.23709	0.0199404	0.480686	down	=	ENST00000621371.4	PDE4DIP-021	nonsense_mediated_decay	chr1	148868544	148942309	+	ENSG00000178104.19	PDE4DIP	protein_coding	chr1	148808181	149048286	+	phosphodiesterase 4D interacting protein [Source:HGNC Symbol;Acc:HGNC:15580]
MSTRG.62341.1	5.19299	3.50345	4.29095	0.073325	0.282633	0.687701	0.201226	-2.31311	0.0200229	0.481838	down	x	ENST00000338910.8	PSPC1-002	protein_coding	chr13	19702500	19782917	-	ENSG00000121390.18	PSPC1	protein_coding	chr13	19674752	19783019	-	paraspeckle component 1 [Source:HGNC Symbol;Acc:HGNC:20320]
ENST00000601136.5	0	0.853589	0.49227	0	1.18119	0	2.74527	1.45695	0.0200557	0.482319	up	=	ENST00000601136.5	AC073043.1-005	lincRNA	chr2	199867396	199909158	-	ENSG00000232732.9	AC073043.1	processed_transcript	chr2	199867396	199911159	-	-
ENST00000497070.1	0	0	0	0.509487	1.53092	0	3.70449	1.88928	0.0200715	0.482434	up	=	ENST00000497070.1	FAM131A-004	processed_transcript	chr3	184337565	184341460	+	ENSG00000175182.13	FAM131A	protein_coding	chr3	184335926	184346275	+	family with sequence similarity 131 member A [Source:HGNC Symbol;Acc:HGNC:28308]
ENST00000503085.1	0.837061	1.12484	1.4728	0.443362	3.96684	0	4.91342	2.29673	0.0200954	0.482476	up	=	ENST00000503085.1	RP13-494C23.1-001	lincRNA	chr4	25864881	25869550	-	ENSG00000251009.2	RP13-494C23.1	lincRNA	chr4	25864881	25869550	-	-
ENST00000407031.2	0.700627	1.68461	0.644173	0.000477	1.98746	0	2.93928	1.55546	0.0201898	0.48377	up	=	ENST00000407031.2	RP11-63K6.5-001	processed_pseudogene	chr6	89886156	89887848	+	ENSG00000219240.2	RP11-63K6.5	processed_pseudogene	chr6	89886156	89887848	+	-
ENST00000451103.1	1.21825	1.69374	0.75037	1.64991	4.20315	1.10129	3.74983	1.90683	0.0202095	0.483888	up	=	ENST00000451103.1	RP11-340I6.1-001	lincRNA	chr7	63394277	63395439	+	ENSG00000234387.1	RP11-340I6.1	lincRNA	chr7	63394277	63395439	+	-
ENST00000549295.1	0	0	0	0	1.68196	0.174492	3.97744	1.99184	0.0203045	0.484766	up	=	ENST00000549295.1	KRT4-004	retained_intron	chr12	52809075	52810927	-	ENSG00000170477.12	KRT4	protein_coding	chr12	52806549	52814551	-	keratin 4 [Source:HGNC Symbol;Acc:HGNC:6441]
ENST00000436433.1	1.91587	2.75808	2.34855	0.337058	0.049122	0.10148	0.330179	-1.59868	0.0203164	0.484766	down	=	ENST00000436433.1	AC008074.4-001	lincRNA	chr2	64486353	64500904	+	ENSG00000223863.1	AC008074.4	lincRNA	chr2	64486353	64500904	+	-
ENST00000512767.5	1.12422	1.13965	0.788714	0.195472	0	0.433014	0.43073	-1.21514	0.0203237	0.484766	down	=	ENST00000512767.5	FAM159B-003	processed_transcript	chr5	64691241	64717999	+	ENSG00000145642.11	FAM159B	protein_coding	chr5	64690308	64718090	+	family with sequence similarity 159 member B [Source:HGNC Symbol;Acc:HGNC:34236]
ENST00000592681.5	0.808102	1.18431	0.790245	0	1.65815	0	2.30889	1.2072	0.0203405	0.484766	up	=	ENST00000592681.5	TBX18-AS1-004	antisense	chr6	84689449	84709493	+	ENSG00000228290.6	TBX18-AS1	antisense	chr6	84687712	84709578	+	-
MSTRG.250765.6	0.276851	3.67742	0.888461	0.041098	5.03157	0.097729	9.19602	3.20101	0.0203419	0.484766	up	o	ENST00000406427.5	PNPLA7-201	protein_coding	chr9	137459953	137550534	-	ENSG00000130653.15	PNPLA7	protein_coding	chr9	137459953	137550534	-	patatin like phospholipase domain containing 7 [Source:HGNC Symbol;Acc:HGNC:24768]
ENST00000583250.1	1.32176	0.807739	1.2528	0.15636	0	0.627084	0.360231	-1.47301	0.0203446	0.484766	down	=	ENST00000583250.1	AC104984.4-001	antisense	chr17	30059339	30065677	-	ENSG00000265289.1	AC104984.4	antisense	chr17	30059339	30065677	-	-
ENST00000435552.1	0.212808	1.38355	1.11183	0	1.85666	0	3.18936	1.67327	0.0203567	0.484766	up	=	ENST00000435552.1	RP3-340N1.6-001	lincRNA	chr1	20243095	20244655	+	ENSG00000228105.1	RP3-340N1.6	lincRNA	chr1	20243095	20244655	+	-
ENST00000629645.1	0	0	0	0	0.866678	0.107702	2.39481	1.25991	0.0203601	0.484766	up	=	ENST00000629645.1	PANK4-010	retained_intron	KI270762.1	72557	77787	-	ENSG00000273494.3	PANK4	protein_coding	KI270762.1	59723	77790	-	pantothenate kinase 4 [Source:HGNC Symbol;Acc:HGNC:19366]
ENST00000503542.1	1.33963	0.645354	1.23576	0.158531	0	0.361717	0.382103	-1.38797	0.0203612	0.484766	down	=	ENST00000503542.1	RP11-419L4.1-001	lincRNA	chr4	129299175	129305022	-	ENSG00000250193.1	RP11-419L4.1	lincRNA	chr4	129299175	129305022	-	-
ENST00000514297.2	1.32838	1.8562	2.06752	0.466521	2.70478	0.257277	2.34713	1.2309	0.0203682	0.484766	up	=	ENST00000514297.2	RP11-756P10.2-001	lincRNA	chr4	188777679	188796633	-	ENSG00000250626.2	RP11-756P10.2	lincRNA	chr4	188777679	188796633	-	-
MSTRG.113752.3	0	8.50211	0.239657	0	23.1368	0	98.1185	6.61645	0.0204365	0.485862	up	u	-	-	-	chr19	27146760	27153812	-	-	-	-	-	-	-	-	-
ENST00000519499.1	0	0.129546	0	0	2.2406	0.345166	5.00057	2.32209	0.0204608	0.485977	up	=	ENST00000519499.1	CTB-109A12.1-002	sense_overlapping	chr5	157362615	157460078	-	ENSG00000251405.2	CTB-109A12.1	sense_overlapping	chr5	157362615	157460078	-	-
MSTRG.62140.1	0.058219	0.21745	0.700832	0.006737	6.76096	0.179844	15.1073	3.91717	0.0204801	0.485977	up	u	-	-	-	chr13	17892177	17907469	+	-	-	-	-	-	-	-	-
ENST00000466959.1	3.25177	1.73215	1.64693	0.232217	0.043692	0.522997	0.24583	-2.02427	0.0204978	0.485977	down	=	ENST00000466959.1	PDCD11-005	retained_intron	chr10	103433993	103434702	+	ENSG00000148843.13	PDCD11	protein_coding	chr10	103396648	103446292	+	programmed cell death 11 [Source:HGNC Symbol;Acc:HGNC:13408]
MSTRG.114652.12	0.723354	0.865495	0.99266	1.0162	6.90148	0	10.4483	3.3852	0.0205697	0.486646	up	u	-	-	-	chr19	37285848	37299343	+	-	-	-	-	-	-	-	-
ENST00000592100.1	0	0	0	0.578082	1.07237	0.141621	2.63024	1.39519	0.0205964	0.487012	up	=	ENST00000592100.1	LINC01535-005	lincRNA	chr19	37255899	37265531	+	ENSG00000226686.7	LINC01535	lincRNA	chr19	37251912	37265535	+	-
ENST00000390463.3	0.844987	1.00867	0.721048	0.154486	2.58297	0.032216	3.46942	1.79469	0.020617	0.487238	up	=	ENST00000390463.3	TRAV36DV7-001	TR_V_gene	chr14	22226746	22227254	+	ENSG00000211815.3	TRAV36DV7	TR_V_gene	chr14	22226746	22227254	+	T cell receptor alpha variable 36/delta variable 7 [Source:HGNC Symbol;Acc:HGNC:12135]
ENST00000440104.1	1.39071	0.793541	1.46654	0.088484	0	0.149327	0.389821	-1.35911	0.0207527	0.488893	down	=	ENST00000440104.1	RP11-103C3.1-001	lincRNA	chr1	221508559	221510979	+	ENSG00000232436.1	RP11-103C3.1	lincRNA	chr1	221508559	221510979	+	-
ENST00000426715.5	0	1.02939	0	0.464818	2.26793	0	5.42407	2.43938	0.0207536	0.488893	up	=	ENST00000426715.5	DCTN1-AS1-001	antisense	chr2	74385497	74391904	+	ENSG00000237737.5	DCTN1-AS1	antisense	chr2	74385486	74393882	+	-
ENST00000416008.1	1.86072	1.69062	1.06089	0.22846	0	0.32694	0.344687	-1.53664	0.0207681	0.488893	down	=	ENST00000416008.1	AC068535.2-001	lincRNA	chr2	104411201	104415612	+	ENSG00000227157.1	AC068535.2	lincRNA	chr2	104411201	104415612	+	-
ENST00000466400.1	0.809262	1.84172	0.928265	0.21719	1.52214	0.066712	2.00221	1.00159	0.0208344	0.488893	up	=	ENST00000466400.1	ABLIM1-014	retained_intron	chr10	114465465	114468265	-	ENSG00000099204.18	ABLIM1	protein_coding	chr10	114431113	114685003	-	actin binding LIM protein 1 [Source:HGNC Symbol;Acc:HGNC:78]
ENST00000417401.1	0	0.502648	0.446538	0.241919	1.06953	0.233909	2.32825	1.21924	0.0208405	0.488893	up	=	ENST00000417401.1	RP5-1033H22.2-001	antisense	chr1	93592250	93605573	+	ENSG00000224093.5	RP5-1033H22.2	antisense	chr1	93592199	93605573	+	-
ENST00000366259.2	1.43137	2.84582	1.51175	0.552672	3.22293	0.660607	2.66075	1.41183	0.0208411	0.488893	up	=	ENST00000366259.2	LINC00449-005	antisense	chr13	99499727	99501052	-	ENSG00000203441.2	LINC00449	antisense	chr13	99499727	99501052	-	-
ENST00000492679.5	0.158191	0.291263	0.328828	0	1.66735	0.177895	3.25636	1.70326	0.0208453	0.488893	up	=	ENST00000492679.5	KCP-007	retained_intron	chr7	128862451	128880923	-	ENSG00000135253.13	KCP	protein_coding	chr7	128862451	128910719	-	kielin/chordin-like protein [Source:HGNC Symbol;Acc:HGNC:17585]
ENST00000542992.1	0.460523	2.1182	0.813329	0.330346	2.31406	0.186331	3.35986	1.7484	0.0208498	0.488893	up	=	ENST00000542992.1	AE000658.31-001	lincRNA	chr14	21714795	21716262	-	ENSG00000248358.2	AE000658.31	lincRNA	chr14	21714795	21716262	-	-
ENST00000615718.1	1.57568	1.98155	1.58776	0.295022	0.219175	0.565069	0.430642	-1.21544	0.0208831	0.488893	down	=	ENST00000615718.1	BACH1-AS1-002	lincRNA	chr21	29370059	29376339	-	ENSG00000232118.2	BACH1-AS1	lincRNA	chr21	29370019	29376339	-	-
MSTRG.89813.18	0.815078	3.1456	6.10398	1.14732	91.4267	2.94801	147.497	7.20454	0.0208885	0.488893	up	u	-	-	-	chr16	34589281	34593770	-	-	-	-	-	-	-	-	-
ENST00000485768.1	0	0	0	0.167411	1.03574	0.388462	2.46917	1.30402	0.0209018	0.488942	up	=	ENST00000485768.1	MAST4-025	retained_intron	chr5	67142164	67143020	+	ENSG00000069020.18	MAST4	protein_coding	chr5	66596361	67169595	+	microtubule associated serine/threonine kinase family member 4 [Source:HGNC Symbol;Acc:HGNC:19037]
ENST00000420243.1	0.73899	1.466	0.70525	0.510333	1.76403	0.173869	2.31044	1.20817	0.0209184	0.489064	up	=	ENST00000420243.1	POU6F2-AS2-002	antisense	chr7	38984243	39013551	-	ENSG00000233854.1	POU6F2-AS2	antisense	chr7	38984243	39013551	-	-
MSTRG.78427.4	0.113169	0	0	0.141854	3.11592	0.194991	6.76446	2.75798	0.0209655	0.489123	up	j	ENST00000568045.5	PWRN1-010	lincRNA	chr15	24533695	24587777	+	ENSG00000259905.5	PWRN1	lincRNA	chr15	24493137	24652130	+	-
ENST00000435693.1	0.570341	1.29425	0.391851	0.381733	2.17607	0	3.45917	1.79042	0.021003	0.489216	up	=	ENST00000435693.1	RP11-211A18.2-001	processed_pseudogene	chr1	227234269	227235355	+	ENSG00000228729.1	RP11-211A18.2	processed_pseudogene	chr1	227234269	227235355	+	-
ENST00000482547.1	2.16026	0.566557	0.95588	1.06644	0.06976	1.28962	0.281274	-1.82995	0.0210408	0.48977	down	=	ENST00000482547.1	MGMT-002	retained_intron	chr10	129467262	129537164	+	ENSG00000170430.9	MGMT	protein_coding	chr10	129467184	129768007	+	O-6-methylguanine-DNA methyltransferase [Source:HGNC Symbol;Acc:HGNC:7059]
ENST00000441146.1	0	1.32213	0.481714	0	1.7375	0	3.83825	1.94045	0.0210492	0.48977	up	=	ENST00000441146.1	GK-IT1-001	sense_intronic	chrX	30671635	30672166	+	ENSG00000229331.1	GK-IT1	sense_intronic	chrX	30671635	30672166	+	-
ENST00000449180.1	2.39328	1.33799	1.62041	0.326479	0	1.27656	0.232431	-2.10513	0.0211154	0.490264	down	=	ENST00000449180.1	RP11-404H14.1-001	antisense	chr6	106358566	106359717	-	ENSG00000233941.1	RP11-404H14.1	antisense	chr6	106358566	106359717	-	-
ENST00000421202.5	2.34389	2.27711	1.71585	0.220602	0.3583	0.40978	0.434013	-1.20419	0.0211918	0.491018	down	=	ENST00000421202.5	CCDC18-AS1-015	lincRNA	chr1	93311169	93345811	-	ENSG00000223745.7	CCDC18-AS1	processed_transcript	chr1	93262186	93346025	-	-
ENST00000415556.1	2.45847	3.2505	3.55398	0.556323	0.496771	0.368912	0.407066	-1.29667	0.0212112	0.491185	down	=	ENST00000415556.1	AC137723.5-001	antisense	chr17	81941869	81947601	+	ENSG00000235296.1	AC137723.5	antisense	chr17	81941869	81947601	+	-
MSTRG.714.7	0	0	0.253606	0.373726	1.93142	0	4.30294	2.10532	0.0212296	0.49135	up	u	-	-	-	KI270709.1	9114	13238	+	-	-	-	-	-	-	-	-
ENST00000488972.6	0	0.40547	0.516388	0.07321	1.16122	0.096706	2.58325	1.36919	0.021296	0.49182	up	=	ENST00000488972.6	STAG3L5P-007	processed_transcript	chr7	100336412	100349754	+	ENSG00000242294.6	STAG3L5P	transcribed_unprocessed_pseudogene	chr7	100336079	100351900	+	-
ENST00000561880.1	0	0	0	0.057207	0.688106	0.183883	2.00887	1.00639	0.0213096	0.49182	up	=	ENST00000561880.1	DYNLRB2-003	nonsense_mediated_decay	chr16	80541028	80550648	+	ENSG00000168589.14	DYNLRB2	protein_coding	chr16	80540734	80550760	+	dynein light chain roadblock-type 2 [Source:HGNC Symbol;Acc:HGNC:15467]
ENST00000604817.2	0	0.832312	0	1.29969	4.04138	0	9.72025	3.28099	0.0213242	0.49182	up	=	ENST00000604817.2	IGHV3-29-001	IG_V_pseudogene	chr14	106356145	106356591	-	ENSG00000270474.2	IGHV3-29	IG_V_pseudogene	chr14	106356145	106356591	-	-
ENST00000510632.1	1.26675	3.57884	2.41364	0.987878	3.43973	0.585237	2.69231	1.42885	0.0213304	0.49182	up	=	ENST00000510632.1	RP11-478C1.7-001	antisense	chr4	2295584	2319089	+	ENSG00000251148.1	RP11-478C1.7	antisense	chr4	2295584	2319089	+	-
ENST00000608986.1	0.796962	2.15539	1.14856	0.560098	2.34121	0	2.91719	1.54458	0.0213576	0.49182	up	=	ENST00000608986.1	RP11-13P5.2-002	antisense	chr6	159167248	159170007	-	ENSG00000233682.3	RP11-13P5.2	antisense	chr6	159165899	159170007	-	-
MSTRG.228234.1	7.75265	3.70916	2.84329	0.559235	0.003729	0.78793	0.116474	-3.10192	0.0213757	0.49182	down	o	ENST00000533893.1	RP11-303G3.6-001	processed_pseudogene	chr8	12580287	12581063	+	ENSG00000255122.1	RP11-303G3.6	processed_pseudogene	chr8	12580287	12581063	+	-
ENST00000587325.1	0.564201	0.840961	0.367021	0.283805	1.55519	0.076528	2.49098	1.31671	0.0213795	0.49182	up	=	ENST00000587325.1	AC002539.1-002	antisense	chr17	70018111	70073282	-	ENSG00000230258.6	AC002539.1	antisense	chr17	70017324	70128859	-	-
ENST00000558875.1	1.79357	2.01663	2.09011	0.551697	0.115602	0.188215	0.365231	-1.45312	0.0214008	0.49182	down	=	ENST00000558875.1	RP11-475A13.1-001	lincRNA	chr15	36443537	36471016	-	ENSG00000259737.6	RP11-475A13.1	lincRNA	chr15	36438972	36471016	-	-
MSTRG.188435.25	8.55639	11.1722	6.51783	0.635042	0	0	0.10773	-3.21451	0.0214265	0.49182	down	u	-	-	-	chr5	49612301	49631225	+	-	-	-	-	-	-	-	-
MSTRG.161375.2	15.33	18.2521	9.3856	0	0.66483	0	0.14948	-2.74197	0.0214506	0.492034	down	u	-	-	-	chr3	93705587	93716211	+	-	-	-	-	-	-	-	-
ENST00000453965.2	1.52096	1.81238	1.86283	0.632776	0.308873	0.975508	0.421328	-1.24698	0.0215018	0.492692	down	=	ENST00000453965.2	AC093381.2-001	lincRNA	chr2	212795340	212819264	+	ENSG00000234308.2	AC093381.2	lincRNA	chr2	212795331	212819264	+	-
ENST00000419190.1	0.979992	0.528366	0.849953	0.197345	0	0.095547	0.489705	-1.03001	0.0215383	0.492692	down	=	ENST00000419190.1	RP11-465N4.4-002	antisense	chr1	202000094	202010353	-	ENSG00000234678.1	RP11-465N4.4	antisense	chr1	202000094	202010353	-	-
ENST00000510396.1	0	0	0	0.530468	1.52013	0	3.67617	1.8782	0.0215452	0.492692	up	=	ENST00000510396.1	GATB-007	retained_intron	chr4	151670838	151675888	-	ENSG00000059691.11	GATB	protein_coding	chr4	151670504	151761023	-	glutamyl-tRNA amidotransferase subunit B [Source:HGNC Symbol;Acc:HGNC:8849]
ENST00000503929.1	1.04927	0.552746	0.641699	0.110338	0	0.156351	0.492081	-1.02303	0.0215601	0.492692	down	=	ENST00000503929.1	RP11-344G13.1-001	lincRNA	chr4	171040608	171059163	+	ENSG00000248872.1	RP11-344G13.1	lincRNA	chr4	171040602	171059163	+	-
ENST00000419467.1	1.64318	0.762744	1.2433	0.105018	0	0.277878	0.361226	-1.46902	0.0215639	0.492692	down	=	ENST00000419467.1	AP000472.2-002	lincRNA	chr21	22041174	22054369	-	ENSG00000233215.5	AP000472.2	lincRNA	chr21	22008944	22098459	-	-
ENST00000390617.2	1.55736	1.37793	1.93926	0.279775	0	0	0.363804	-1.45876	0.0215736	0.492692	down	=	ENST00000390617.2	IGHV3-35-001	IG_V_gene	chr14	106389392	106389858	-	ENSG00000211957.2	IGHV3-35	IG_V_gene	chr14	106389392	106389858	-	immunoglobulin heavy variable 3-35 (non-functional) [Source:HGNC Symbol;Acc:HGNC:5598]
ENST00000631405.1	0.143207	0	0	0.58624	1.86745	0.250528	3.73042	1.89934	0.0215845	0.492692	up	=	ENST00000631405.1	PKD1P6-004	processed_transcript	KI270853.1	525352	527204	+	ENSG00000282086.1	PKD1P6	transcribed_unprocessed_pseudogene	KI270853.1	525352	565352	+	-
ENST00000471635.5	0	1.63316	0.348795	0.09796	2.40718	0.077216	5.25781	2.39446	0.021591	0.492692	up	=	ENST00000471635.5	RBM39-030	retained_intron	chr20	35708804	35713096	-	ENSG00000131051.21	RBM39	protein_coding	chr20	35703609	35742312	-	RNA binding motif protein 39 [Source:HGNC Symbol;Acc:HGNC:15923]
ENST00000416662.1	2.14867	1.35335	1.94702	0.339951	0.293991	0.290888	0.417801	-1.25911	0.021592	0.492692	down	=	ENST00000416662.1	CYP1D1P-001	unprocessed_pseudogene	chr9	73042745	73056528	+	ENSG00000228024.1	CYP1D1P	unprocessed_pseudogene	chr9	73042745	73056528	+	-
ENST00000610948.1	1.54164	0.986191	1.6999	0.150701	0.061812	0.473301	0.361189	-1.46917	0.0216159	0.492723	down	=	ENST00000610948.1	LINC00467-004	lincRNA	chr1	211399258	211432534	+	ENSG00000153363.12	LINC00467	lincRNA	chr1	211382803	211435333	+	-
ENST00000456091.1	0.046912	0.444285	0.145506	0.153202	1.50336	0.492451	3.02908	1.59888	0.0217055	0.494249	up	=	ENST00000456091.1	LINC01203-002	lincRNA	chrX	13336381	13373634	+	ENSG00000226985.5	LINC01203	lincRNA	chrX	13335241	13373634	+	-
ENST00000558282.5	0.175906	0.200158	0	0	1.5506	0	3.50909	1.8111	0.0217561	0.494885	up	=	ENST00000558282.5	CSPG4P12-002	transcribed_unprocessed_pseudogene	chr15	85191438	85202009	+	ENSG00000259295.6	CSPG4P12	transcribed_unprocessed_pseudogene	chr15	85191438	85213905	+	-
ENST00000514291.1	0.217842	0.389268	0	0.221254	1.85829	0.37042	3.54948	1.82761	0.0218915	0.497447	up	=	ENST00000514291.1	LIFR-AS1-003	antisense	chr5	38558942	38579594	+	ENSG00000244968.6	LIFR-AS1	antisense	chr5	38556786	38671216	+	-
ENST00000439551.1	0	0	0	0.25823	0.898456	0.509685	2.14867	1.10344	0.0219924	0.499028	up	=	ENST00000439551.1	LINC00998-004	retained_intron	chr7	113117483	113118554	-	ENSG00000214194.8	LINC00998	protein_coding	chr7	113116718	113118613	-	long intergenic non-protein coding RNA 998 [Source:HGNC Symbol;Acc:HGNC:48953]
MSTRG.259.27	3.32166	4.54652	4.99659	0.37899	0.899736	0.308788	0.466451	-1.1002	0.021997	0.499028	down	u	-	-	-	GL000224.1	2840	14580	+	-	-	-	-	-	-	-	-
ENST00000569178.1	0.097044	0.388945	0.566172	0.18025	1.13611	0.141374	2.30321	1.20365	0.0220155	0.499028	up	=	ENST00000569178.1	RP11-19D2.2-001	lincRNA	chr20	7302056	7307432	-	ENSG00000261249.1	RP11-19D2.2	lincRNA	chr20	7302056	7307432	-	-
ENST00000450936.1	2.70156	2.92334	1.98729	0.155191	0.358636	0.128283	0.427816	-1.22494	0.0220181	0.499028	down	=	ENST00000450936.1	AP000266.7-001	antisense	chr21	32306464	32308737	-	ENSG00000232623.1	AP000266.7	antisense	chr21	32306464	32308737	-	-
MSTRG.233996.5	3.96274	9.13601	6.9553	3.80995	10.7523	1.82795	3.69925	1.88723	0.0220399	0.499262	up	o	ENST00000622202.1	REXO1L3P-001	processed_pseudogene	chr8	85654684	85658514	-	ENSG00000273567.1	REXO1L3P	processed_pseudogene	chr8	85654684	85658514	-	-
ENST00000603737.1	1.57606	2.60473	1.27097	0.602007	3.36305	0.284027	3.02397	1.59644	0.0220831	0.499983	up	=	ENST00000603737.1	CTC-339O9.2-001	unprocessed_pseudogene	chr19	53657400	53658462	-	ENSG00000270347.1	CTC-339O9.2	unprocessed_pseudogene	chr19	53657400	53658462	-	-
ENST00000628580.2	0.595482	1.84065	1.07836	0.462097	1.7645	0.144587	2.32753	1.2188	0.0221077	0.50028	up	=	ENST00000628580.2	CYP1B1-AS1-021	antisense	chr2	38075700	38095392	+	ENSG00000232973.11	CYP1B1-AS1	antisense	chr2	38073447	38231651	+	-
MSTRG.242340.1	1.11218	2.36242	2.90017	0.105705	4.21592	0	4.26567	2.09277	0.0221541	0.500812	up	u	-	-	-	chr9	36561418	36562193	-	-	-	-	-	-	-	-	-
MSTRG.14558.1	0	2.74027	0	0.117973	6.02045	0	17.0856	4.09471	0.0222045	0.501312	up	u	-	-	-	chr1	123013314	123073685	-	-	-	-	-	-	-	-	-
ENST00000459803.5	0	0.000141	0.024503	0.168041	1.19358	0.416883	2.7116	1.43914	0.022228	0.501312	up	=	ENST00000459803.5	FAM86DP-003	processed_transcript	chr3	75421566	75435048	-	ENSG00000244026.6	FAM86DP	transcribed_unprocessed_pseudogene	chr3	75421552	75435110	-	-
ENST00000413911.1	0.470706	1.566	0.98824	0.438288	1.60386	0.160965	2.27827	1.18794	0.0222336	0.501312	up	=	ENST00000413911.1	AC005540.3-001	antisense	chr2	190880797	190882059	-	ENSG00000235852.1	AC005540.3	antisense	chr2	190880797	190882059	-	-
ENST00000490647.1	1.94519	2.92283	2.63444	0.412453	0.262398	0.365152	0.385538	-1.37505	0.0222967	0.502474	down	=	ENST00000490647.1	RP11-500K19.1-001	lincRNA	chr3	120833440	120836360	-	ENSG00000243593.1	RP11-500K19.1	lincRNA	chr3	120833440	120836360	-	-
ENST00000449457.1	1.73754	1.93277	1.78296	0.323922	0.187705	0.829435	0.366686	-1.44738	0.0223173	0.50265	down	=	ENST00000449457.1	RP11-445P17.8-001	lincRNA	chr10	5266033	5271236	-	ENSG00000224034.1	RP11-445P17.8	lincRNA	chr10	5266033	5271236	-	-
ENST00000503456.1	0.914135	1.08015	1.43595	0	0	0	0.483032	-1.04981	0.0223275	0.50265	down	=	ENST00000503456.1	PANCR-001	lincRNA	chr4	110603361	110615415	-	ENSG00000250103.2	PANCR	lincRNA	chr4	110595513	110615458	-	-
ENST00000455406.5	0	0.605209	0.097562	0.268064	1.44842	0.479371	3.04998	1.6088	0.0223453	0.502709	up	=	ENST00000455406.5	ZRANB2-AS2-004	antisense	chr1	71081324	71237723	+	ENSG00000229956.10	ZRANB2-AS2	processed_transcript	chr1	71081324	71489976	+	-
ENST00000536395.1	1.7138	1.06445	1.71691	0	0.059019	0.098632	0.386536	-1.37133	0.0223584	0.502709	down	=	ENST00000536395.1	TDG-010	processed_transcript	chr12	103986234	103987025	+	ENSG00000139372.14	TDG	protein_coding	chr12	103965804	103988874	+	thymine DNA glycosylase [Source:HGNC Symbol;Acc:HGNC:11700]
MSTRG.96412.1	1.69989	3.94218	4.34363	0.503064	5.24694	0.320993	3.7288	1.89871	0.0223646	0.502709	up	o	ENST00000455584.2	RP11-385D13.1-001	protein_coding	chr17	15571491	15651653	-	ENSG00000251537.4	RP11-385D13.1	protein_coding	chr17	15571491	15651653	-	-
ENST00000602531.1	0	0	0	0.783646	1.99273	0.067893	4.54069	2.18291	0.0223959	0.502856	up	=	ENST00000602531.1	ENKD1-005	retained_intron	chr16	67664953	67667265	-	ENSG00000124074.11	ENKD1	protein_coding	chr16	67662945	67667265	-	enkurin domain containing 1 [Source:HGNC Symbol;Acc:HGNC:25246]
ENST00000414765.1	0.910882	1.17679	1.18412	0.220999	1.69684	0	2.08335	1.05891	0.0224057	0.502856	up	=	ENST00000414765.1	RP11-316I3.2-001	lincRNA	chr1	188869477	188887434	-	ENSG00000238054.1	RP11-316I3.2	lincRNA	chr1	188869477	188887434	-	-
ENST00000558769.1	0	0	0	0	1.85073	0.22512	4.28319	2.09869	0.0224794	0.503612	up	=	ENST00000558769.1	DNAJC17-008	retained_intron	chr15	40775577	40776886	-	ENSG00000104129.9	DNAJC17	protein_coding	chr15	40765155	40807478	-	DnaJ heat shock protein family (Hsp40) member C17 [Source:HGNC Symbol;Acc:HGNC:25556]
ENST00000632645.1	0	0	0	0	0.686378	0.107275	2.06568	1.04662	0.0225695	0.50458	up	=	ENST00000632645.1	RP11-932O9.7-001	antisense	KQ031389.1	1902789	1911566	+	ENSG00000282554.1	RP11-932O9.7	antisense	KQ031389.1	1902789	1911566	+	-
ENST00000429313.1	1.33495	3.68015	1.65037	0.959686	3.78763	0.339338	3.4013	1.76609	0.0226743	0.505682	up	=	ENST00000429313.1	ABCD1P2-001	unprocessed_pseudogene	chr10	38601418	38605609	+	ENSG00000215151.4	ABCD1P2	unprocessed_pseudogene	chr10	38601418	38605609	+	-
ENST00000458107.3	0.560737	1.62026	0.72671	0.346231	1.63291	0.214063	2.30901	1.20727	0.0226838	0.505682	up	=	ENST00000458107.3	RP11-3G20.2-001	lincRNA	chr8	121679126	121707631	+	ENSG00000248478.2	RP11-3G20.2	lincRNA	chr8	121679126	121707631	+	-
ENST00000582231.1	2.33037	1.56306	1.42499	0.327415	0.038837	0.07977	0.332078	-1.59041	0.0226985	0.505682	down	=	ENST00000582231.1	RP11-111H3.3-001	lincRNA	chr18	76623006	76639011	-	ENSG00000266312.1	RP11-111H3.3	lincRNA	chr18	76623006	76639011	-	-
MSTRG.14732.1	0.648051	1.73361	1.62142	1.97401	5.23082	0.462862	5.86672	2.55255	0.0227198	0.505682	up	o	ENST00000619190.1	CH17-164J11.1-001	unprocessed_pseudogene	chr1	144754572	144786606	-	ENSG00000273825.1	CH17-164J11.1	unprocessed_pseudogene	chr1	144754572	144786606	-	-
ENST00000558963.2	1.1683	1.40322	1.51934	0.195251	0.174054	0.431626	0.480213	-1.05825	0.0227362	0.505682	down	=	ENST00000558963.2	RP11-475A13.1-002	lincRNA	chr15	36438972	36444512	-	ENSG00000259737.6	RP11-475A13.1	lincRNA	chr15	36438972	36471016	-	-
ENST00000562051.1	1.63353	1.25058	1.13512	0.564009	0.244035	1.15966	0.406358	-1.29918	0.0227399	0.505682	down	=	ENST00000562051.1	USP7-016	retained_intron	chr16	8899150	8900131	-	ENSG00000187555.14	USP7	protein_coding	chr16	8892094	8964514	-	ubiquitin specific peptidase 7 [Source:HGNC Symbol;Acc:HGNC:12630]
MSTRG.62081.1	8.78295	2.10928	8.80882	1.486	0	2.95383	0.0566875	-4.14083	0.0227598	0.505868	down	u	-	-	-	chr13	16415744	16425677	+	-	-	-	-	-	-	-	-
ENST00000622281.1	1.83907	0.943172	0.967137	0.330673	0.031507	0.306152	0.366046	-1.4499	0.022798	0.506304	down	=	ENST00000622281.1	RP11-101E5.1-001	lincRNA	chr9	61229913	61231863	-	ENSG00000275676.1	RP11-101E5.1	lincRNA	chr9	61229913	61231863	-	-
ENST00000425576.1	3.5557	1.78778	2.1209	0.356766	0.216418	0.502781	0.276304	-1.85567	0.0228042	0.506304	down	=	ENST00000425576.1	AC011753.5-001	sense_intronic	chr2	109594693	109605698	-	ENSG00000230696.1	AC011753.5	sense_intronic	chr2	109594693	109605698	-	-
MSTRG.145841.1	0.339803	0.151744	0.181108	0.049818	9.84606	0.008275	24.8378	4.63447	0.0228516	0.506877	up	u	-	-	-	chr21	12456583	12794293	+	-	-	-	-	-	-	-	-
ENST00000411573.6	3.95738	3.41821	3.00634	0.5943	0.708615	0.318036	0.407515	-1.29507	0.0228706	0.507041	down	=	ENST00000411573.6	SP2-AS1-003	antisense	chr17	47898785	47941359	-	ENSG00000234494.7	SP2-AS1	antisense	chr17	47897330	47941410	-	-
ENST00000478436.1	0	0	0	0	0.814932	0.126265	2.28531	1.19239	0.0229174	0.507243	up	=	ENST00000478436.1	PLOD2-004	retained_intron	chr3	146075925	146086735	-	ENSG00000152952.11	PLOD2	protein_coding	chr3	146069440	146163653	-	procollagen-lysine,2-oxoglutarate 5-dioxygenase 2 [Source:HGNC Symbol;Acc:HGNC:9082]
ENST00000511053.2	0.778922	2.13303	0.809632	0.739926	2.80025	0.618523	3.1281	1.64529	0.0229262	0.507243	up	=	ENST00000511053.2	KHDC1P1-001	transcribed_unprocessed_pseudogene	chr6	73209083	73210080	-	ENSG00000251360.2	KHDC1P1	transcribed_unprocessed_pseudogene	chr6	73209083	73210080	-	-
ENST00000594364.1	2.49424	2.99543	4.55417	0.21731	0	0.188203	0.226871	-2.14005	0.022944	0.507378	down	=	ENST00000594364.1	PLAUR-013	retained_intron	chr19	43652041	43656802	-	ENSG00000011422.11	PLAUR	protein_coding	chr19	43646095	43670547	-	plasminogen activator, urokinase receptor [Source:HGNC Symbol;Acc:HGNC:9053]
ENST00000469189.1	0	0	0	0	1.77354	0.226302	4.11389	2.0405	0.0229555	0.507378	up	=	ENST00000469189.1	F2-002	retained_intron	chr11	46719196	46720192	+	ENSG00000180210.14	F2	protein_coding	chr11	46719180	46739506	+	coagulation factor II, thrombin [Source:HGNC Symbol;Acc:HGNC:3535]
ENST00000451452.1	0	0	0	0	0.909176	0.138331	2.45102	1.29338	0.022985	0.507557	up	=	ENST00000451452.1	RP11-526D8.7-005	transcribed_unprocessed_pseudogene	chr9	92882601	92888418	+	ENSG00000226668.5	RP11-526D8.7	transcribed_unprocessed_pseudogene	chr9	92882567	92899608	+	-
ENST00000438894.1	4.20887	2.72673	2.27693	0.3021	0.255891	0.458915	0.264547	-1.9184	0.0230254	0.50764	down	=	ENST00000438894.1	LINC00174-003	lincRNA	chr7	66382419	66391542	-	ENSG00000179406.6	LINC00174	lincRNA	chr7	66376044	66401338	-	-
MSTRG.249854.1	7.04992	3.79066	7.51201	0.640588	0.510305	0.638212	0.176714	-2.50051	0.0230664	0.508031	down	o	ENST00000358625.3	WDR5-001	protein_coding	chr9	134136088	134159968	+	ENSG00000196363.9	WDR5	protein_coding	chr9	134135365	134159968	+	WD repeat domain 5 [Source:HGNC Symbol;Acc:HGNC:12757]
ENST00000560630.2	1.0534	2.00827	1.73359	0.407437	2.49173	0.598787	2.24882	1.16917	0.023095	0.508093	up	=	ENST00000560630.2	RP11-325E5.4-001	processed_pseudogene	chr15	49177610	49178741	-	ENSG00000259545.2	RP11-325E5.4	processed_pseudogene	chr15	49177610	49178741	-	-
ENST00000478016.1	1.99114	2.61734	1.61686	0.347906	0.020931	0.314819	0.317366	-1.65578	0.0231211	0.508093	down	=	ENST00000478016.1	FNDC3B-010	retained_intron	chr3	172126973	172227263	+	ENSG00000075420.12	FNDC3B	protein_coding	chr3	172039628	172401665	+	fibronectin type III domain containing 3B [Source:HGNC Symbol;Acc:HGNC:24670]
ENST00000418941.1	3.72165	3.39081	2.15988	0.397002	0.016673	1.19	0.181264	-2.46384	0.0231305	0.508093	down	=	ENST00000418941.1	AC073957.15-001	antisense	chr7	1029025	1043891	+	ENSG00000225146.1	AC073957.15	antisense	chr7	1029025	1043891	+	-
ENST00000487820.1	1.3457	1.6022	1.58563	0.291031	0	0	0.402323	-1.31357	0.0231526	0.508137	down	=	ENST00000487820.1	CTTNBP2-003	processed_transcript	chr7	117792596	117793605	-	ENSG00000077063.10	CTTNBP2	protein_coding	chr7	117710651	117874139	-	cortactin binding protein 2 [Source:HGNC Symbol;Acc:HGNC:15679]
ENST00000631998.1	0.723854	0.667217	1.07482	0.346577	0	0.503471	0.458248	-1.1258	0.0232059	0.508794	down	=	ENST00000631998.1	AC093627.9-003	lincRNA	KI270804.1	103811	105266	-	ENSG00000282226.1	AC093627.9	lincRNA	KI270804.1	91775	105266	-	-
ENST00000447059.5	1.76849	1.18407	1.05073	0	0	0.250276	0.36774	-1.44324	0.0232634	0.509229	down	=	ENST00000447059.5	FAR2P3-001	transcribed_unprocessed_pseudogene	chr2	130690133	130702428	+	ENSG00000240253.5	FAR2P3	transcribed_unprocessed_pseudogene	chr2	130690133	130718831	+	-
ENST00000463408.1	0.126003	0	0	0.411706	2.35532	0	5.18947	2.37559	0.023271	0.509229	up	=	ENST00000463408.1	MYLK-AS1-002	antisense	chr3	123585556	123629822	+	ENSG00000239523.5	MYLK-AS1	antisense	chr3	123585542	123644568	+	-
ENST00000496521.2	1.12966	2.30712	2.30469	0.31504	2.22575	0.058214	2.14046	1.09792	0.0232935	0.509229	up	=	ENST00000496521.2	ADAMTSL1-006	processed_transcript	chr9	18793225	18796762	+	ENSG00000178031.16	ADAMTSL1	protein_coding	chr9	17906563	18910950	+	ADAMTS like 1 [Source:HGNC Symbol;Acc:HGNC:14632]
ENST00000444900.1	0.020087	0.024911	0.004214	0.630383	1.77026	0.00446	4.12399	2.04404	0.0232956	0.509229	up	=	ENST00000444900.1	LINC01553-001	lincRNA	chr10	59958217	59960913	-	ENSG00000235931.2	LINC01553	lincRNA	chr10	59955430	59960913	-	-
ENST00000601506.1	0.621181	1.7652	0.914419	0.316119	1.6259	0.23794	2.15805	1.10973	0.0233163	0.509427	up	=	ENST00000601506.1	CTB-147C22.8-001	antisense	chr19	50950185	50963649	+	ENSG00000269495.1	CTB-147C22.8	antisense	chr19	50950185	50963649	+	-
MSTRG.125775.2	0	0	0	0	3.39049	0.354272	7.75694	2.95549	0.0233528	0.509865	up	u	-	-	-	chr2	94210751	94215429	+	-	-	-	-	-	-	-	-
ENST00000514377.1	0.184555	0.363635	0.40554	0.396867	1.14721	0	2.34863	1.23182	0.0233665	0.509865	up	=	ENST00000514377.1	EGFLAM-AS2-002	antisense	chr5	38401069	38403362	-	ENSG00000248572.5	EGFLAM-AS2	antisense	chr5	38399814	38403413	-	-
ENST00000622616.1	2.09938	1.22672	1.44505	0	0	0.410024	0.308198	-1.69807	0.023433	0.5107	down	=	ENST00000622616.1	RP11-343D24.2-001	lincRNA	chr6	60723148	60723898	+	ENSG00000275773.1	RP11-343D24.2	lincRNA	chr6	60723148	60723898	+	-
ENST00000485292.1	0.17292	0.587112	0.018234	0.526688	1.60166	0.571446	2.94139	1.5565	0.0234716	0.511285	up	=	ENST00000485292.1	SRSF10-010	processed_transcript	chr1	23977790	23980331	-	ENSG00000188529.14	SRSF10	protein_coding	chr1	23964804	23980927	-	serine and arginine rich splicing factor 10 [Source:HGNC Symbol;Acc:HGNC:16713]
ENST00000602046.1	0	0	0.284509	0.259376	1.70043	0	3.82236	1.93446	0.0235087	0.511839	up	=	ENST00000602046.1	ZNF611-015	processed_transcript	chr19	52708204	52708831	-	ENSG00000213020.8	ZNF611	protein_coding	chr19	52702813	52735073	-	zinc finger protein 611 [Source:HGNC Symbol;Acc:HGNC:28766]
ENST00000424101.5	0	0.446057	0	0	0.719877	0	2.21002	1.14406	0.0235566	0.512156	up	=	ENST00000424101.5	AC003075.4-007	antisense	chr7	17286277	17295222	-	ENSG00000237773.5	AC003075.4	antisense	chr7	17279834	17299357	-	-
ENST00000523050.1	0.257293	1.38064	0.866962	0.282417	1.98972	0.402702	2.99484	1.58248	0.0236495	0.513625	up	=	ENST00000523050.1	CTC-353G13.1-001	antisense	chr5	167937717	167953469	-	ENSG00000253660.1	CTC-353G13.1	antisense	chr5	167937717	167953469	-	-
ENST00000585167.1	2.36207	3.16315	3.63973	0.438698	0.271982	0.219094	0.341677	-1.54929	0.0236998	0.514336	down	=	ENST00000585167.1	RP11-647F2.2-001	antisense	chr17	74307210	74309790	-	ENSG00000266106.1	RP11-647F2.2	antisense	chr17	74307210	74309790	-	-
ENST00000608661.1	2.74028	2.30211	3.89005	0	0	0.48706	0.212731	-2.2329	0.0237406	0.514477	down	=	ENST00000608661.1	RP11-83A24.2-003	antisense	chr4	139411927	139453955	-	ENSG00000273247.5	RP11-83A24.2	antisense	chr4	139411927	139454034	-	-
ENST00000541239.5	3.09461	2.91368	2.64663	0.79243	0.776185	0.43807	0.484701	-1.04483	0.0237524	0.514477	down	=	ENST00000541239.5	CARS2-013	retained_intron	chr13	110641412	110645633	-	ENSG00000134905.16	CARS2	protein_coding	chr13	110641412	110713603	-	cysteinyl-tRNA synthetase 2, mitochondrial (putative) [Source:HGNC Symbol;Acc:HGNC:25695]
ENST00000462832.5	1.77693	1.23429	1.15066	0.425796	0.181167	0.250508	0.443696	-1.17236	0.0237555	0.514477	down	=	ENST00000462832.5	SPDYA-003	processed_transcript	chr2	28782517	28840801	+	ENSG00000163806.15	SPDYA	protein_coding	chr2	28782517	28850611	+	speedy/RINGO cell cycle regulator family member A [Source:HGNC Symbol;Acc:HGNC:30613]
MSTRG.113623.1	4.30862	8.15865	8.1125	1.09441	7.12329	0.847799	2.49904	1.32137	0.023815	0.514477	up	u	-	-	-	chr19	25100254	25208703	-	-	-	-	-	-	-	-	-
ENST00000595007.5	0	0.486229	0.483371	0.214538	0.968584	0	2.31686	1.21217	0.0238183	0.514477	up	=	ENST00000595007.5	AC009158.1-004	lincRNA	chr16	26318107	26322544	+	ENSG00000231876.7	AC009158.1	lincRNA	chr16	26302064	26334428	+	-
ENST00000422468.1	1.43399	1.50634	1.19637	0.305913	0.105155	0.747905	0.392815	-1.34808	0.023831	0.514497	down	=	ENST00000422468.1	TRIM43CP-001	unprocessed_pseudogene	chr2	97025981	97031636	-	ENSG00000144188.9	TRIM43CP	unprocessed_pseudogene	chr2	97025981	97031636	-	-
ENST00000574694.1	0.733124	3.3951	2.72994	0.218873	3.53909	0	4.01187	2.00427	0.0238621	0.514699	up	=	ENST00000574694.1	FOXK2-013	processed_transcript	chr17	82603637	82644662	+	ENSG00000141568.20	FOXK2	protein_coding	chr17	82519713	82644662	+	forkhead box K2 [Source:HGNC Symbol;Acc:HGNC:6036]
ENST00000425228.1	0	0.391474	0	0	2.50744	0.478052	5.43794	2.44306	0.0238975	0.514869	up	=	ENST00000425228.1	RP11-73B2.2-001	lincRNA	chr7	63380466	63385789	-	ENSG00000230600.1	RP11-73B2.2	lincRNA	chr7	63380466	63385789	-	-
ENST00000470546.5	0.013558	0.271709	0.476568	0.308426	1.13398	0.118179	2.46376	1.30086	0.0239189	0.514869	up	=	ENST00000470546.5	LINC01192-001	lincRNA	chr3	163177243	163303301	-	ENSG00000241369.5	LINC01192	lincRNA	chr3	163127923	163361563	-	-
ENST00000467639.1	0	1.89901	0.182959	0.368023	3.11081	0	7.24362	2.85671	0.0241333	0.517984	up	=	ENST00000467639.1	MYO16-004	processed_transcript	chr13	108779542	108785740	+	ENSG00000041515.15	MYO16	protein_coding	chr13	108596152	109208007	+	myosin XVI [Source:HGNC Symbol;Acc:HGNC:29822]
ENST00000569684.1	1.05791	1.41383	1.13999	0.433363	0	0.326495	0.418777	-1.25575	0.0241537	0.517984	down	=	ENST00000569684.1	PHKG2-013	retained_intron	chr16	30752494	30756429	+	ENSG00000156873.15	PHKG2	protein_coding	chr16	30748270	30761176	+	phosphorylase kinase catalytic subunit gamma 2 [Source:HGNC Symbol;Acc:HGNC:8931]
ENST00000595167.1	0	0	0	0	2.01448	0.267578	4.59091	2.19878	0.0241659	0.517984	up	=	ENST00000595167.1	HRC-004	retained_intron	chr19	49151955	49153307	-	ENSG00000130528.11	HRC	protein_coding	chr19	49151198	49155424	-	histidine rich calcium binding protein [Source:HGNC Symbol;Acc:HGNC:5178]
ENST00000485499.1	0.748514	0.785287	0.559867	0.214639	2.76057	0	4.00726	2.00262	0.0242091	0.518366	up	=	ENST00000485499.1	PTPRT-008	processed_transcript	chr20	42885842	42966419	-	ENSG00000196090.12	PTPRT	protein_coding	chr20	42072752	43189970	-	protein tyrosine phosphatase, receptor type T [Source:HGNC Symbol;Acc:HGNC:9682]
ENST00000503589.1	0.650942	2.21219	2.04038	0.363068	2.86848	0.290848	3.16555	1.66246	0.0242118	0.518366	up	=	ENST00000503589.1	RP11-377G16.2-001	antisense	chr4	80183280	80190169	-	ENSG00000248719.1	RP11-377G16.2	antisense	chr4	80183280	80190169	-	-
ENST00000506842.1	0	0	0	0.304126	0.721769	0	2.14617	1.10177	0.024256	0.519056	up	=	ENST00000506842.1	HERC6-009	retained_intron	chr4	88439845	88440640	+	ENSG00000138642.14	HERC6	protein_coding	chr4	88378739	88443111	+	HECT and RLD domain containing E3 ubiquitin protein ligase family member 6 [Source:HGNC Symbol;Acc:HGNC:26072]
ENST00000457649.6	0	0.891657	0.694634	0.144963	2.12569	0.373597	3.9219	1.97155	0.0243606	0.520195	up	=	ENST00000457649.6	ST8SIA6-AS1-001	antisense	chr10	17386936	17408286	+	ENSG00000204832.9	ST8SIA6-AS1	antisense	chr10	17386936	17413503	+	-
ENST00000426477.1	0	0	0	0	1.62505	0.233333	3.78935	1.92195	0.0243705	0.520195	up	=	ENST00000426477.1	GSAP-012	processed_transcript	chr7	77321339	77328485	-	ENSG00000186088.15	GSAP	protein_coding	chr7	77310751	77416400	-	gamma-secretase activating protein [Source:HGNC Symbol;Acc:HGNC:28042]
ENST00000518179.1	0.60757	0.684961	0.627105	0.394334	2.0217	0	2.99751	1.58376	0.0243857	0.520195	up	=	ENST00000518179.1	IGKV2D-23-001	IG_V_pseudogene	chr2	90009402	90009927	+	ENSG00000254345.1	IGKV2D-23	IG_V_pseudogene	chr2	90009402	90009927	+	-
ENST00000482874.1	0.759424	1.08687	0.42546	0.464056	2.35168	0.333462	3.08383	1.62473	0.0243942	0.520195	up	=	ENST00000482874.1	SLC22A23-013	retained_intron	chr6	3273356	3284120	-	ENSG00000137266.14	SLC22A23	protein_coding	chr6	3268962	3457022	-	solute carrier family 22 member 23 [Source:HGNC Symbol;Acc:HGNC:21106]
ENST00000483439.1	1.16342	0.704967	1.1797	0	0	0	0.460193	-1.11969	0.0244044	0.520195	down	=	ENST00000483439.1	WISP3-003	processed_transcript	chr6	112054184	112054890	+	ENSG00000112761.19	WISP3	protein_coding	chr6	112054072	112070969	+	WNT1 inducible signaling pathway protein 3 [Source:HGNC Symbol;Acc:HGNC:12771]
ENST00000586458.5	1.64685	2.20385	2.5235	0.277376	0.270806	0.301521	0.433896	-1.20458	0.0244506	0.52055	down	=	ENST00000586458.5	ZNF529-008	processed_transcript	chr19	36580255	36605262	-	ENSG00000186020.12	ZNF529	protein_coding	chr19	36534774	36605276	-	zinc finger protein 529 [Source:HGNC Symbol;Acc:HGNC:29328]
ENST00000548436.5	0.092198	0	0	0	1.85295	0	4.33744	2.11684	0.0244515	0.52055	up	=	ENST00000548436.5	PRPF40B-009	retained_intron	chr12	49623570	49634819	+	ENSG00000110844.13	PRPF40B	protein_coding	chr12	49568218	49644666	+	pre-mRNA processing factor 40 homolog B [Source:HGNC Symbol;Acc:HGNC:25031]
ENST00000511017.5	2.36411	2.28052	1.94588	0.563886	0.415864	0.236986	0.45612	-1.13251	0.0245065	0.5211	down	=	ENST00000511017.5	RP11-92A5.2-002	antisense	chr4	155206529	155208431	-	ENSG00000250538.5	RP11-92A5.2	antisense	chr4	155206529	155209027	-	-
ENST00000523030.1	1.44391	1.86671	2.30639	0.448748	0	0.362356	0.320087	-1.64347	0.0245204	0.521142	down	=	ENST00000523030.1	RP11-6D1.3-001	antisense	chr8	124996985	124998198	-	ENSG00000253513.1	RP11-6D1.3	antisense	chr8	124996985	124998198	-	-
ENST00000571079.1	0	0.709281	0	0.638867	4.77159	1.75117	8.58675	3.10211	0.0245932	0.522181	up	=	ENST00000571079.1	FXR2-007	retained_intron	chr17	7593579	7594332	-	ENSG00000129245.11	FXR2	protein_coding	chr17	7591230	7614871	-	FMR1 autosomal homolog 2 [Source:HGNC Symbol;Acc:HGNC:4024]
ENST00000508877.1	0.174871	0.881152	0.814196	0.334219	1.35617	0.132289	2.39823	1.26197	0.0246348	0.522557	up	=	ENST00000508877.1	CTC-338M12.5-001	antisense	chr5	181192070	181194428	+	ENSG00000250222.1	CTC-338M12.5	antisense	chr5	181191924	181194429	+	-
ENST00000597553.1	0	0	0.215045	0	1.37467	0	3.30699	1.72552	0.0246487	0.522598	up	=	ENST00000597553.1	IZUMO1-002	retained_intron	chr19	48743032	48746180	-	ENSG00000182264.8	IZUMO1	protein_coding	chr19	48740852	48746909	-	izumo sperm-egg fusion 1 [Source:HGNC Symbol;Acc:HGNC:28539]
ENST00000626200.2	0	0	0	0.062745	0.699892	0.216398	2.00898	1.00647	0.0246677	0.522598	up	=	ENST00000626200.2	SNHG14-027	antisense	chr15	25116545	25120051	+	ENSG00000224078.12	SNHG14	processed_transcript	chr15	24978583	25419462	+	-
ENST00000485398.1	0.329155	0.794174	1.06997	0.244042	1.81663	0.194481	2.70672	1.43654	0.0246726	0.522598	up	=	ENST00000485398.1	EXOC6B-004	processed_transcript	chr2	72499928	72515754	-	ENSG00000144036.15	EXOC6B	protein_coding	chr2	72175984	72826041	-	exocyst complex component 6B [Source:HGNC Symbol;Acc:HGNC:17085]
ENST00000591302.1	5.01419	3.50441	3.28161	0.447139	0.178539	0	0.226614	-2.14169	0.0247325	0.523343	down	=	ENST00000591302.1	MIDN-003	retained_intron	chr19	1251261	1254237	+	ENSG00000167470.12	MIDN	protein_coding	chr19	1248553	1259140	+	midnolin [Source:HGNC Symbol;Acc:HGNC:16298]
ENST00000534096.5	1.58577	1.97551	2.73732	0	0	0.070184	0.335016	-1.5777	0.0247436	0.523343	down	=	ENST00000534096.5	NAPSB-002	retained_intron	chr19	50334621	50344766	-	ENSG00000131401.11	NAPSB	transcribed_unprocessed_pseudogene	chr19	50333796	50344767	-	-
ENST00000513075.1	0	0	0	0.032126	1.20084	0.241608	2.91464	1.54332	0.0247437	0.523343	up	=	ENST00000513075.1	KAT7-021	retained_intron	chr17	49823234	49826377	+	ENSG00000136504.11	KAT7	protein_coding	chr17	49788555	49835030	+	lysine acetyltransferase 7 [Source:HGNC Symbol;Acc:HGNC:17016]
ENST00000438267.1	2.89333	3.59301	2.76541	0.719745	0.622436	0.376687	0.44426	-1.17052	0.0247673	0.523589	down	=	ENST00000438267.1	RP11-16C18.3-001	antisense	chr6	89560875	89567044	-	ENSG00000237027.1	RP11-16C18.3	antisense	chr6	89560875	89567044	-	-
ENST00000491962.1	0.668441	2.24461	2.26621	0.05336	2.8522	0.002	3.4273	1.77707	0.0248029	0.523907	up	=	ENST00000491962.1	RP11-34P13.13-002	lincRNA	chr1	165889	168767	-	ENSG00000241860.6	RP11-34P13.13	processed_transcript	chr1	141474	173862	-	-
ENST00000344620.10	0.103251	0.125579	0	0.260652	0.751978	0.016874	2.05616	1.03995	0.0248064	0.523907	up	=	ENST00000344620.10	SLX1B-SULT1A4-001	retained_intron	chr16	29455105	29464773	+	ENSG00000260280.5	SLX1B-SULT1A4	processed_transcript	chr16	29455105	29464963	+	-
ENST00000421730.1	2.42815	1.70518	1.12921	0.353617	0	0.377533	0.294583	-1.76325	0.0248582	0.524695	down	=	ENST00000421730.1	FAM126A-009	processed_transcript	chr7	22889371	22941190	-	ENSG00000122591.11	FAM126A	protein_coding	chr7	22889371	23014130	-	family with sequence similarity 126 member A [Source:HGNC Symbol;Acc:HGNC:24587]
ENST00000504429.1	0	1.82662	0.670263	0.230072	2.36636	0	4.88829	2.28933	0.0248984	0.524837	up	=	ENST00000504429.1	HAND2-AS1-029	antisense	chr4	173531545	173537359	+	ENSG00000237125.8	HAND2-AS1	antisense	chr4	173527270	173591324	+	-
ENST00000413328.1	0	0.729013	0.136119	0.075613	0.952608	0	2.5341	1.34147	0.0249552	0.525273	up	=	ENST00000413328.1	RP11-298A8.2-001	lincRNA	chrX	140931738	140997448	+	ENSG00000229269.1	RP11-298A8.2	lincRNA	chrX	140931738	140997448	+	-
ENST00000547927.1	1.00032	0.976242	0.98794	0.429139	0	0.138909	0.460876	-1.11755	0.0250098	0.525411	down	=	ENST00000547927.1	RP11-1105G2.3-002	antisense	chr12	94279819	94282844	-	ENSG00000258365.1	RP11-1105G2.3	antisense	chr12	94277758	94282844	-	-
ENST00000498090.1	0	0	0	0	1.39481	0.217194	3.33043	1.73571	0.0250413	0.52582	up	=	ENST00000498090.1	AFF3-013	retained_intron	chr2	100006149	100007951	-	ENSG00000144218.18	AFF3	protein_coding	chr2	99545419	100142739	-	AF4/FMR2 family member 3 [Source:HGNC Symbol;Acc:HGNC:6473]
ENST00000460204.1	1.61728	2.19848	1.40166	0.222939	0.073651	0.22364	0.398164	-1.32857	0.0250887	0.526435	down	=	ENST00000460204.1	ITGB8-003	processed_transcript	chr7	20331977	20353357	+	ENSG00000105855.9	ITGB8	protein_coding	chr7	20330702	20415754	+	integrin subunit beta 8 [Source:HGNC Symbol;Acc:HGNC:6163]
ENST00000428643.1	1.14649	2.26343	1.18041	0	2.67908	0.122205	2.9792	1.57492	0.0250947	0.526435	up	=	ENST00000428643.1	HMGA1P4-001	antisense	chr9	128663134	128663578	-	ENSG00000234705.1	HMGA1P4	antisense	chr9	128663134	128663578	-	-
ENST00000447151.1	0	1.2949	0.395699	0.260492	1.8953	0.201171	3.88602	1.95829	0.0251107	0.526517	up	=	ENST00000447151.1	AP000936.5-001	processed_pseudogene	chr11	117117794	117119181	-	ENSG00000225236.1	AP000936.5	processed_pseudogene	chr11	117117794	117119181	-	-
ENST00000559518.1	0.488088	0.568324	0.662989	0.202473	1.32232	0	2.1697	1.1175	0.0251315	0.526568	up	=	ENST00000559518.1	ADAMTS7P4-002	processed_transcript	chr15	85270304	85330228	-	ENSG00000218052.5	ADAMTS7P4	transcribed_unprocessed_pseudogene	chr15	85255369	85330334	-	-
ENST00000427046.1	1.88133	2.77294	2.52187	0.403472	0.224544	0.202749	0.39561	-1.33785	0.0251372	0.526568	down	=	ENST00000427046.1	RP11-467D18.2-001	antisense	chr1	29223933	29224816	+	ENSG00000237934.1	RP11-467D18.2	antisense	chr1	29223933	29224816	+	-
ENST00000527780.5	0	0	0	0.920325	1.32328	0.292493	2.91332	1.54267	0.0252074	0.527412	up	=	ENST00000527780.5	NAPSB-006	processed_transcript	chr19	50333800	50344761	-	ENSG00000131401.11	NAPSB	transcribed_unprocessed_pseudogene	chr19	50333796	50344767	-	-
ENST00000511745.1	0.484603	0.749377	0.614837	0.022846	1.33041	0.155243	2.13402	1.09357	0.0252137	0.527412	up	=	ENST00000511745.1	ANKRD20A17P-001	unprocessed_pseudogene	chr4	49502145	49506022	-	ENSG00000251056.1	ANKRD20A17P	unprocessed_pseudogene	chr4	49502145	49506022	-	-
ENST00000637997.1	1.59167	0.976395	1.07494	0.193531	0.16704	0.22666	0.473789	-1.07768	0.0252774	0.528305	down	=	ENST00000637997.1	MBD5-019	processed_transcript	chr2	148021451	148072063	+	ENSG00000204406.12	MBD5	protein_coding	chr2	148021011	148516971	+	methyl-CpG binding domain protein 5 [Source:HGNC Symbol;Acc:HGNC:20444]
ENST00000433510.2	3.92306	3.65441	4.56942	1.51734	1.44421	1.14279	0.497613	-1.0069	0.0253886	0.529638	down	=	ENST00000433510.2	RP11-357H14.17-001	lincRNA	chr17	48635923	48647023	-	ENSG00000272763.1	RP11-357H14.17	lincRNA	chr17	48635923	48647023	-	-
ENST00000453199.2	2.40908	1.66441	2.98637	0.246876	0.205197	0.25687	0.329069	-1.60354	0.0253936	0.529638	down	=	ENST00000453199.2	RP13-225O21.2-001	antisense	chr9	127213789	127221907	-	ENSG00000228487.2	RP13-225O21.2	antisense	chr9	127213783	127221907	-	-
MSTRG.77662.1	2.28163	2.91099	2.18505	0.507284	3.85331	0.243944	2.73002	1.44891	0.025405	0.529638	up	o	ENST00000335102.9	MARK3-026	protein_coding	chr14	103386030	103503227	+	ENSG00000075413.17	MARK3	protein_coding	chr14	103385392	103503831	+	microtubule affinity regulating kinase 3 [Source:HGNC Symbol;Acc:HGNC:6897]
ENST00000497474.1	2.58514	3.30164	3.46222	0.899687	0	0.381541	0.216929	-2.20471	0.0254625	0.530583	down	=	ENST00000497474.1	FCGR2A-019	retained_intron	chr1	161505459	161506449	+	ENSG00000143226.13	FCGR2A	protein_coding	chr1	161505430	161524013	+	Fc fragment of IgG receptor IIa [Source:HGNC Symbol;Acc:HGNC:3616]
ENST00000518646.5	0	0.154039	0.254061	0	1.62818	0.273504	3.48881	1.80274	0.0254971	0.530798	up	=	ENST00000518646.5	EFCAB13-010	retained_intron	chr17	47328048	47341451	+	ENSG00000178852.15	EFCAB13	protein_coding	chr17	47323290	47441312	+	EF-hand calcium binding domain 13 [Source:HGNC Symbol;Acc:HGNC:26864]
ENST00000634974.1	1.27543	1.39623	0.987641	0.56595	3.15984	0.395122	3.11131	1.63752	0.0255283	0.531065	up	=	ENST00000634974.1	RP11-477N12.6-001	lincRNA	chr17	9764188	9805073	+	ENSG00000282882.1	RP11-477N12.6	lincRNA	chr17	9764188	9805073	+	-
ENST00000555208.1	0	0	0	0.598273	1.39502	0.033253	3.35896	1.74801	0.0256048	0.532027	up	=	ENST00000555208.1	GSTZ1-006	retained_intron	chr14	77328440	77331486	+	ENSG00000100577.18	GSTZ1	protein_coding	chr14	77320884	77331597	+	glutathione S-transferase zeta 1 [Source:HGNC Symbol;Acc:HGNC:4643]
ENST00000635835.1	0	0	0	0	1.33208	0.217104	3.20418	1.67996	0.0256639	0.532714	up	=	ENST00000635835.1	CACNB4-035	retained_intron	chr2	151879515	151973947	-	ENSG00000182389.19	CACNB4	protein_coding	chr2	151832768	152099475	-	calcium voltage-gated channel auxiliary subunit beta 4 [Source:HGNC Symbol;Acc:HGNC:1404]
ENST00000559005.2	0	0.004334	0.002483	0.053678	2.60165	0.446349	5.64436	2.49681	0.0256902	0.532714	up	=	ENST00000559005.2	PSME2-007	retained_intron	chr14	24143362	24143952	-	ENSG00000100911.14	PSME2	protein_coding	chr14	24143362	24147570	-	proteasome activator subunit 2 [Source:HGNC Symbol;Acc:HGNC:9569]
MSTRG.60102.1	1.40031	1.64941	1.79469	0.371877	3.45086	0.127677	3.23818	1.69518	0.0257181	0.532714	up	u	-	-	-	chr12	114784815	114817813	-	-	-	-	-	-	-	-	-
ENST00000555292.1	0	0	0	0.311716	0.715345	0	2.13322	1.09303	0.0257354	0.532714	up	=	ENST00000555292.1	ABHD12B-010	processed_transcript	chr14	50885778	50893564	+	ENSG00000131969.14	ABHD12B	protein_coding	chr14	50872160	50904970	+	abhydrolase domain containing 12B [Source:HGNC Symbol;Acc:HGNC:19837]
ENST00000424355.1	0	1.41024	0	0	2.52207	0	6.30565	2.65664	0.0258496	0.533631	up	=	ENST00000424355.1	LINC01593-001	lincRNA	chr2	108049200	108052755	-	ENSG00000231221.1	LINC01593	lincRNA	chr2	108049200	108052755	-	-
MSTRG.28703.1	1.14695	1.93331	2.51372	0.179428	4.59001	0.180612	4.51914	2.17605	0.0258529	0.533631	up	u	-	-	-	chr10	43992074	44112339	+	-	-	-	-	-	-	-	-
ENST00000553577.1	0	0	0	0.597535	1.53357	0	3.68811	1.88288	0.025853	0.533631	up	=	ENST00000553577.1	ATP10A-006	processed_transcript	chr15	25841489	25862184	-	ENSG00000206190.11	ATP10A	protein_coding	chr15	25677273	25865172	-	ATPase phospholipid transporting 10A (putative) [Source:HGNC Symbol;Acc:HGNC:13542]
ENST00000601368.5	0.219381	1.09331	0.826322	0	1.17658	0	2.24033	1.16371	0.0259602	0.534582	up	=	ENST00000601368.5	DMKN-066	retained_intron	chr19	35497338	35499148	-	ENSG00000161249.20	DMKN	protein_coding	chr19	35497220	35513658	-	dermokine [Source:HGNC Symbol;Acc:HGNC:25063]
ENST00000578210.5	1.30832	0.590074	1.10291	0.337387	0.03534	0.251777	0.419813	-1.25218	0.0259863	0.534867	down	=	ENST00000578210.5	AC126365.1-002	processed_transcript	chr17	20716481	20725644	+	ENSG00000226521.7	AC126365.1	transcribed_unprocessed_pseudogene	chr17	20716481	20737127	+	-
ENST00000531569.1	0	0	0	0.446474	1.076	0	2.78813	1.4793	0.0260072	0.535046	up	=	ENST00000531569.1	RP11-698N11.2-001	antisense	chr11	35915051	35918718	-	ENSG00000254919.1	RP11-698N11.2	antisense	chr11	35915051	35918739	-	-
ENST00000633086.1	1.31395	0.729893	0.934588	0	0	0	0.457214	-1.12906	0.0260271	0.535052	down	=	ENST00000633086.1	ARHGEF10-007	retained_intron	KI270821.1	43291	54507	+	ENSG00000274726.4	ARHGEF10	protein_coding	KI270821.1	7352	142017	+	Rho guanine nucleotide exchange factor 10 [Source:HGNC Symbol;Acc:HGNC:14103]
ENST00000436077.1	0	0.700598	0.14138	0	1.11455	0.118269	2.75272	1.46086	0.0260403	0.535052	up	=	ENST00000436077.1	RP11-20F24.2-001	lincRNA	chr10	37240887	37242049	+	ENSG00000234918.1	RP11-20F24.2	lincRNA	chr10	37240887	37242049	+	-
MSTRG.42532.1	3.58166	6.0104	4.63031	0.422942	0.937714	0.295718	0.472054	-1.08298	0.0260534	0.535052	down	o	ENST00000278840.8	FADS2-003	protein_coding	chr11	61827761	61867354	+	ENSG00000134824.13	FADS2	protein_coding	chr11	61792980	61867354	+	fatty acid desaturase 2 [Source:HGNC Symbol;Acc:HGNC:3575]
ENST00000577544.1	1.17038	0.787791	0.673379	0.148946	0.061215	0.337643	0.485999	-1.04097	0.0260565	0.535052	down	=	ENST00000577544.1	CTD-2653B5.1-001	sense_intronic	chr17	67524481	67525422	+	ENSG00000264754.1	CTD-2653B5.1	sense_intronic	chr17	67524481	67525422	+	-
ENST00000462265.5	1.83133	1.90841	1.24876	0.563251	0	0.309473	0.330642	-1.59666	0.0260943	0.535184	down	=	ENST00000462265.5	OPN3-006	processed_transcript	chr1	241590102	241601178	-	ENSG00000054277.13	OPN3	protein_coding	chr1	241590102	241677376	-	opsin 3 [Source:HGNC Symbol;Acc:HGNC:14007]
ENST00000484236.1	0.180808	0.397999	0	0.759665	2.32662	0	4.86183	2.2815	0.0260997	0.535184	up	=	ENST00000484236.1	SHROOM3-011	processed_transcript	chr4	76586313	76587265	+	ENSG00000138771.14	SHROOM3	protein_coding	chr4	76435100	76783253	+	shroom family member 3 [Source:HGNC Symbol;Acc:HGNC:30422]
ENST00000440935.1	2.62859	1.25496	1.20221	0.637983	0.143349	0.766439	0.305517	-1.71067	0.0261487	0.535431	down	=	ENST00000440935.1	AC004869.2-001	lincRNA	chr7	46477822	46481578	-	ENSG00000230680.2	AC004869.2	lincRNA	chr7	46477822	46481578	-	-
ENST00000538377.1	0.737823	1.18152	0.400634	0.207418	2.41623	0.133674	3.47585	1.79736	0.026149	0.535431	up	=	ENST00000538377.1	KCTD10-009	retained_intron	chr12	109469062	109477300	-	ENSG00000110906.12	KCTD10	protein_coding	chr12	109448656	109477544	-	potassium channel tetramerization domain containing 10 [Source:HGNC Symbol;Acc:HGNC:23236]
ENST00000378140.3	1.62114	1.80949	1.25296	0.442488	0.308259	0.574697	0.486678	-1.03896	0.0262089	0.535431	down	=	ENST00000378140.3	RP11-807H22.7-001	antisense	chr11	72163322	72209241	-	ENSG00000204971.3	RP11-807H22.7	antisense	chr11	72163322	72209241	-	-
ENST00000524619.1	0.470528	1.2518	0.391993	0.158485	2.10613	0.325209	3.23009	1.69158	0.0262422	0.535664	up	=	ENST00000524619.1	AP000487.5-003	antisense	chr11	70381091	70398302	-	ENSG00000246889.2	AP000487.5	antisense	chr11	70372246	70398488	-	-
ENST00000614571.1	2.47513	3.26434	2.30554	0.41077	0	1.06955	0.218808	-2.19226	0.0262486	0.535664	down	=	ENST00000614571.1	HERC2P2-003	processed_transcript	chr15	22579679	22587876	+	ENSG00000276550.4	HERC2P2	transcribed_unprocessed_pseudogene	chr15	22495570	22590815	+	-
ENST00000414775.1	0	1.69457	0.553648	0.357028	2.28208	0	4.77285	2.25485	0.0262846	0.535664	up	=	ENST00000414775.1	RP11-107G24.3-001	unprocessed_pseudogene	chr1	247085389	247086067	-	ENSG00000228982.1	RP11-107G24.3	unprocessed_pseudogene	chr1	247085389	247086067	-	-
ENST00000518993.1	1.39881	1.79397	1.64499	0.295988	0	0	0.393374	-1.34602	0.0263006	0.535664	down	=	ENST00000518993.1	RP11-25K19.1-001	antisense	chr8	59119218	59121346	+	ENSG00000167912.5	RP11-25K19.1	antisense	chr8	59119040	59121346	+	-
ENST00000461409.1	0.075502	0.381084	0	0.115196	0.778475	0.153159	2.07579	1.05366	0.0263264	0.535664	up	=	ENST00000461409.1	HDAC9-009	processed_transcript	chr7	18495761	18506036	+	ENSG00000048052.21	HDAC9	protein_coding	chr7	18086949	19002416	+	histone deacetylase 9 [Source:HGNC Symbol;Acc:HGNC:14065]
ENST00000578966.1	0.269487	0.328119	0.192253	0.000462	1.28132	0.098165	2.58798	1.37183	0.0263342	0.535664	up	=	ENST00000578966.1	RPL17-011	retained_intron	chr18	49491050	49492485	-	ENSG00000265681.7	RPL17	protein_coding	chr18	49488453	49492523	-	ribosomal protein L17 [Source:HGNC Symbol;Acc:HGNC:10307]
ENST00000479663.2	0	0	0	0.730916	0.854048	0.304538	2.11332	1.07951	0.0263499	0.535664	up	=	ENST00000479663.2	LY9-006	retained_intron	chr1	160809749	160815339	+	ENSG00000122224.17	LY9	protein_coding	chr1	160796074	160828261	+	lymphocyte antigen 9 [Source:HGNC Symbol;Acc:HGNC:6730]
ENST00000360485.3	3.55224	2.30284	1.9135	0	0	0.500896	0.219872	-2.18526	0.0263944	0.535664	down	=	ENST00000360485.3	RP11-81H14.2-003	lincRNA	chr12	68431846	68451385	-	ENSG00000251301.6	RP11-81H14.2	lincRNA	chr12	68332888	68451663	-	-
ENST00000577228.1	2.81441	1.65541	2.03007	0.395897	0	0	0.272188	-1.87733	0.026401	0.535664	down	=	ENST00000577228.1	CDH8-004	processed_transcript	chr16	61901392	61918714	-	ENSG00000150394.13	CDH8	protein_coding	chr16	61647242	62037035	-	cadherin 8 [Source:HGNC Symbol;Acc:HGNC:1767]
ENST00000400831.2	0.732449	2.5649	1.58181	0.7333	2.71117	0.146466	3.09588	1.63035	0.0264074	0.535664	up	=	ENST00000400831.2	RP11-351J23.1-001	lincRNA	chr6	167679626	167683787	-	ENSG00000203688.4	RP11-351J23.1	lincRNA	chr6	167679626	167683787	-	-
ENST00000512349.1	0.964072	1.63956	1.16239	0.134121	1.81874	0.275601	2.02727	1.01954	0.026451	0.535664	up	=	ENST00000512349.1	CTD-2313F11.2-001	lincRNA	chr5	55054428	55055140	+	ENSG00000251376.1	CTD-2313F11.2	lincRNA	chr5	55054428	55055140	+	-
ENST00000559034.1	0	1.46006	0.627893	0.137046	1.84548	0.025833	3.85174	1.94551	0.0264663	0.535664	up	=	ENST00000559034.1	RP11-616K22.2-001	lincRNA	chr15	44387320	44390451	-	ENSG00000259499.1	RP11-616K22.2	lincRNA	chr15	44387320	44390451	-	-
ENST00000520231.1	1.19998	1.60159	1.06703	0.243213	1.94908	0.162236	2.08167	1.05774	0.0264811	0.535664	up	=	ENST00000520231.1	PPP2R2B-014	processed_transcript	chr5	146751222	146922522	-	ENSG00000156475.18	PPP2R2B	protein_coding	chr5	146581146	147084784	-	protein phosphatase 2 regulatory subunit Bbeta [Source:HGNC Symbol;Acc:HGNC:9305]
ENST00000463388.1	0.939215	0.474493	0.848016	0.386325	0	0.201363	0.473513	-1.07852	0.0264955	0.535664	down	=	ENST00000463388.1	KIF1A-009	retained_intron	chr2	240769672	240771294	-	ENSG00000130294.14	KIF1A	protein_coding	chr2	240713764	240820308	-	kinesin family member 1A [Source:HGNC Symbol;Acc:HGNC:888]
ENST00000530968.1	1.94825	2.0157	2.67112	0.140876	0.405451	0.247236	0.472984	-1.08014	0.0265066	0.535664	down	=	ENST00000530968.1	AP000889.1-001	unprocessed_pseudogene	chr11	107642887	107643871	-	ENSG00000254758.1	AP000889.1	unprocessed_pseudogene	chr11	107642887	107643871	-	-
MSTRG.714.5	5.02543	5.41192	9.14035	0	0	0.699294	0.116159	-3.10582	0.0266346	0.537656	down	u	-	-	-	KI270709.1	6500	14625	+	-	-	-	-	-	-	-	-
ENST00000523264.1	0.039682	0.056322	0.126578	0	0.82032	0.111489	2.16052	1.11138	0.0266386	0.537656	up	=	ENST00000523264.1	RP11-238I10.1-001	lincRNA	chr8	110609241	110632394	+	ENSG00000253122.1	RP11-238I10.1	lincRNA	chr8	110609241	110632394	+	-
MSTRG.188435.11	0	0.248376	1.46452	0.128573	10.5597	0	26.0186	4.70147	0.0266544	0.537727	up	u	-	-	-	chr5	49609715	49646218	+	-	-	-	-	-	-	-	-
ENST00000471471.1	0	1.24022	0	0.014482	2.12814	0	5.29384	2.40431	0.026674	0.537874	up	=	ENST00000471471.1	GTF2B-007	processed_transcript	chr1	88864044	88891944	-	ENSG00000137947.11	GTF2B	protein_coding	chr1	88852932	88891944	-	general transcription factor IIB [Source:HGNC Symbol;Acc:HGNC:4648]
ENST00000588728.5	0.159539	1.32415	0.819361	0.085049	1.42163	0	2.69074	1.428	0.0267129	0.538194	up	=	ENST00000588728.5	FAM86B3P-003	processed_transcript	chr8	8228600	8240030	+	ENSG00000173295.7	FAM86B3P	transcribed_unprocessed_pseudogene	chr8	8228595	8244865	+	-
ENST00000564290.1	0	0.308006	0.681166	0	1.85999	0	3.90646	1.96586	0.0267145	0.538194	up	=	ENST00000564290.1	RP11-368L12.1-002	lincRNA	chr16	63531088	63618046	-	ENSG00000260658.5	RP11-368L12.1	lincRNA	chr16	63314264	63618046	-	-
ENST00000494509.1	1.69809	2.06749	2.27845	0.347928	0	0	0.337308	-1.56786	0.0267485	0.538463	down	=	ENST00000494509.1	RP11-88H10.3-001	lincRNA	chr3	145961755	145963623	+	ENSG00000240095.1	RP11-88H10.3	lincRNA	chr3	145961755	145963623	+	-
MSTRG.145707.1	1.00845	3.25203	4.09306	1.64525	8.38391	1.33205	6.45786	2.69106	0.0267751	0.53864	up	u	-	-	-	chr21	9816615	9824218	+	-	-	-	-	-	-	-	-
ENST00000489395.6	0.466475	1.01162	1.265	0.075851	2.73921	0.252679	3.71192	1.89216	0.0268084	0.53864	up	=	ENST00000489395.6	DMKN-022	retained_intron	chr19	35503304	35508557	-	ENSG00000161249.20	DMKN	protein_coding	chr19	35497220	35513658	-	dermokine [Source:HGNC Symbol;Acc:HGNC:25063]
ENST00000427300.1	0	0	0	0.390712	2.33138	1.01214	4.3601	2.12436	0.0268106	0.53864	up	=	ENST00000427300.1	ENTPD1-AS1-008	antisense	chr10	95904656	95907883	-	ENSG00000226688.6	ENTPD1-AS1	antisense	chr10	95753206	96090238	-	-
ENST00000598522.5	0.214638	0.559603	0	0.553429	1.60742	0.166662	3.21262	1.68375	0.0268267	0.538716	up	=	ENST00000598522.5	CEP164P1-006	processed_transcript	chr10	45016080	45071371	-	ENSG00000226937.9	CEP164P1	transcribed_processed_pseudogene	chr10	45002222	45076066	-	-
ENST00000575272.1	0	1.45058	0	0	2.61166	0.020601	6.49479	2.69928	0.0268535	0.538857	up	=	ENST00000575272.1	STRA6-018	retained_intron	chr15	74182227	74182878	-	ENSG00000137868.18	STRA6	protein_coding	chr15	74179466	74212267	-	stimulated by retinoic acid 6 [Source:HGNC Symbol;Acc:HGNC:30650]
ENST00000589471.1	2.53338	1.18522	3.0097	0.456128	0.049177	0.855615	0.224312	-2.15642	0.0268688	0.538857	down	=	ENST00000589471.1	CTC-459F4.5-001	lincRNA	chr19	27849730	27889222	-	ENSG00000266977.1	CTC-459F4.5	lincRNA	chr19	27849730	27889222	-	-
ENST00000555010.1	3.8732	4.6741	3.33879	0.647433	0.576016	0.237965	0.364509	-1.45597	0.0268987	0.538857	down	=	ENST00000555010.1	FOXN3-015	processed_transcript	chr14	89180759	89223342	-	ENSG00000053254.15	FOXN3	protein_coding	chr14	89124871	89619149	-	forkhead box N3 [Source:HGNC Symbol;Acc:HGNC:1928]
ENST00000518485.5	0	0.114897	0.242816	0	0.914473	0.126519	2.30202	1.2029	0.0269019	0.538857	up	=	ENST00000518485.5	TATDN1-018	retained_intron	chr8	124493803	124504698	-	ENSG00000147687.17	TATDN1	protein_coding	chr8	124488485	124539458	-	TatD DNase domain containing 1 [Source:HGNC Symbol;Acc:HGNC:24220]
ENST00000374304.1	1.9323	1.44489	2.1894	0.440282	0.422074	0.397179	0.473378	-1.07893	0.02692	0.538857	down	=	ENST00000374304.1	LRRC37A5P-002	processed_transcript	chr9	111603289	111631289	-	ENSG00000204173.10	LRRC37A5P	transcribed_unprocessed_pseudogene	chr9	111602831	111631289	-	-
ENST00000426709.5	0	0.000277	0.265722	0.25256	1.18312	0.179299	2.66032	1.4116	0.0269901	0.539517	up	=	ENST00000426709.5	LINC01363-001	antisense	chr1	167175917	167195789	-	ENSG00000231605.5	LINC01363	antisense	chr1	167175917	167195792	-	-
ENST00000502311.1	2.09273	1.62275	2.39936	0.470153	0.516915	0.698958	0.457796	-1.12722	0.0270364	0.539949	down	=	ENST00000502311.1	PIGG-011	processed_transcript	chr4	499240	502329	+	ENSG00000174227.15	PIGG	protein_coding	chr4	499210	540196	+	phosphatidylinositol glycan anchor biosynthesis class G [Source:HGNC Symbol;Acc:HGNC:25985]
ENST00000412353.1	1.3267	2.32301	2.7984	0.85134	4.29433	0.183994	3.67511	1.87779	0.027092	0.540813	up	=	ENST00000412353.1	KCNIP2-AS1-001	antisense	chr10	101819078	101828779	+	ENSG00000226009.1	KCNIP2-AS1	antisense	chr10	101819078	101828779	+	-
ENST00000471964.5	1.05993	1.1509	1.64196	0.410817	0	0.279288	0.395838	-1.33702	0.0271481	0.541304	down	=	ENST00000471964.5	BTD-008	processed_transcript	chr3	15601771	15635429	+	ENSG00000169814.12	BTD	protein_coding	chr3	15601341	15645822	+	biotinidase [Source:HGNC Symbol;Acc:HGNC:1122]
ENST00000530039.1	1.40574	1.28178	1.83698	0.584378	0.401046	0.83568	0.495028	-1.01442	0.0271538	0.541304	down	=	ENST00000530039.1	RP11-45A12.2-001	lincRNA	chr11	44719392	44736692	-	ENSG00000255032.1	RP11-45A12.2	lincRNA	chr11	44719392	44736692	-	-
ENST00000541541.5	1.77545	1.14317	2.15793	0	0	0.008057	0.343654	-1.54097	0.0271837	0.541355	down	=	ENST00000541541.5	AMN1-011	processed_transcript	chr12	31708570	31729021	-	ENSG00000151743.10	AMN1	protein_coding	chr12	31671137	31729174	-	antagonist of mitotic exit network 1 homolog [Source:HGNC Symbol;Acc:HGNC:27281]
ENST00000584003.1	0.492818	1.53825	1.03248	0.607225	1.90034	0.052768	2.67997	1.42222	0.0271992	0.541355	up	=	ENST00000584003.1	RP11-101O21.1-002	lincRNA	chr17	74064357	74154212	-	ENSG00000266357.5	RP11-101O21.1	lincRNA	chr17	74043452	74154212	-	-
ENST00000461434.1	4.89754	3.79302	5.39001	0.80346	0.001616	0.001221	0.155276	-2.68709	0.0272059	0.541355	down	=	ENST00000461434.1	PSMD4-012	retained_intron	chr1	151254758	151262910	+	ENSG00000159352.15	PSMD4	protein_coding	chr1	151254703	151267479	+	proteasome 26S subunit, non-ATPase 4 [Source:HGNC Symbol;Acc:HGNC:9561]
ENST00000579356.1	2.3365	2.70814	3.58037	0.764864	0.531492	0.800461	0.385358	-1.37573	0.0273123	0.542504	down	=	ENST00000579356.1	RP11-370A5.1-002	antisense	chr18	22723491	22778173	-	ENSG00000266850.1	RP11-370A5.1	antisense	chr18	22723491	22907721	-	-
ENST00000588652.5	0	0	0	0.589255	1.1929	0.064066	2.92543	1.54865	0.0273133	0.542504	up	=	ENST00000588652.5	ERCC2-008	retained_intron	chr19	45351595	45358938	-	ENSG00000104884.14	ERCC2	protein_coding	chr19	45349837	45370918	-	ERCC excision repair 2, TFIIH core complex helicase subunit [Source:HGNC Symbol;Acc:HGNC:3434]
ENST00000520075.1	1.01233	0.38275	0.877862	0.444481	0.021756	0.37544	0.449733	-1.15286	0.0273366	0.542616	down	=	ENST00000520075.1	RP11-67M9.1-001	lincRNA	chr5	166128498	166155439	+	ENSG00000254171.1	RP11-67M9.1	lincRNA	chr5	166128498	166155439	+	-
ENST00000398701.2	0	0	0.140166	0	1.23126	0.136289	2.94825	1.55986	0.0273523	0.542616	up	=	ENST00000398701.2	NDST2-008	processed_transcript	chr10	73810684	73811798	-	ENSG00000166507.16	NDST2	protein_coding	chr10	73801911	73811798	-	N-deacetylase and N-sulfotransferase 2 [Source:HGNC Symbol;Acc:HGNC:7681]
ENST00000503671.2	0	0	0.328633	0.488312	2.03339	0.039303	4.34085	2.11798	0.0273746	0.542616	up	=	ENST00000503671.2	GAR1-004	retained_intron	chr4	109815828	109819587	+	ENSG00000109534.16	GAR1	protein_coding	chr4	109815510	109824740	+	GAR1 ribonucleoprotein [Source:HGNC Symbol;Acc:HGNC:14264]
ENST00000599314.5	1.25313	0.833503	0.742086	0	0	0	0.482092	-1.05262	0.0273888	0.542616	down	=	ENST00000599314.5	RP11-573D15.8-004	antisense	chr3	186717249	186757668	-	ENSG00000197099.8	RP11-573D15.8	antisense	chr3	186579476	186772986	-	-
MSTRG.53318.1	0.612184	0.702683	0.965471	0.240651	2.1455	0.178313	2.84898	1.51045	0.0274002	0.542616	up	u	-	-	-	chr12	36326867	36377402	-	-	-	-	-	-	-	-	-
ENST00000490763.1	2.77958	1.9706	1.81754	0.327396	0.387043	0.305014	0.41396	-1.27244	0.0274303	0.542854	down	=	ENST00000490763.1	SLC2A3-005	retained_intron	chr12	7925358	7930035	-	ENSG00000059804.15	SLC2A3	protein_coding	chr12	7919230	7936275	-	solute carrier family 2 member 3 [Source:HGNC Symbol;Acc:HGNC:11007]
ENST00000621738.1	2.70045	4.14824	3.14677	0.756519	4.18373	0.102488	2.61343	1.38594	0.027445	0.5429	up	=	ENST00000621738.1	RP11-666O2.5-001	unprocessed_pseudogene	chr16	28602340	28604519	+	ENSG00000278725.1	RP11-666O2.5	unprocessed_pseudogene	chr16	28602340	28604519	+	-
ENST00000465337.2	0	0.552476	0	0.257945	0.977103	0	2.64465	1.40308	0.0274767	0.542929	up	=	ENST00000465337.2	ATPAF2-009	retained_intron	chr17	18020696	18021794	-	ENSG00000171953.15	ATPAF2	protein_coding	chr17	17977409	18039209	-	ATP synthase mitochondrial F1 complex assembly factor 2 [Source:HGNC Symbol;Acc:HGNC:18802]
ENST00000493511.1	0	1.06647	0.201509	0	1.36472	0	3.31869	1.73061	0.02768	0.546486	up	=	ENST00000493511.1	GTF3C2-011	retained_intron	chr2	27335936	27336767	-	ENSG00000115207.13	GTF3C2	protein_coding	chr2	27325849	27357034	-	general transcription factor IIIC subunit 2 [Source:HGNC Symbol;Acc:HGNC:4665]
MSTRG.14612.1	0	0	0.486353	0	5.77691	0.226836	13.2727	3.73039	0.0277023	0.546486	up	u	-	-	-	chr1	124698321	124715080	+	-	-	-	-	-	-	-	-
ENST00000413794.6	2.1252	1.39278	2.03258	0.390503	0	0	0.311474	-1.68282	0.027711	0.546486	down	=	ENST00000413794.6	RP11-114G22.1-001	lincRNA	chr12	22699859	22888043	+	ENSG00000256995.6	RP11-114G22.1	lincRNA	chr12	22699859	23174125	+	-
ENST00000565811.1	0	0.610296	0	0.164124	1.25764	0.269869	2.97496	1.57287	0.0277138	0.546486	up	=	ENST00000565811.1	DLGAP1-AS5-001	antisense	chr18	4264633	4295405	+	ENSG00000261520.5	DLGAP1-AS5	antisense	chr18	4264602	4295405	+	-
ENST00000465496.1	1.70652	1.97466	1.35964	0.256308	0.201444	0.52027	0.425769	-1.23186	0.0277954	0.547287	down	=	ENST00000465496.1	IL1RAP-011	processed_transcript	chr3	190514096	190519030	+	ENSG00000196083.9	IL1RAP	protein_coding	chr3	190514051	190659750	+	interleukin 1 receptor accessory protein [Source:HGNC Symbol;Acc:HGNC:5995]
ENST00000442739.1	0	0	0.238156	0	1.31346	0	3.16394	1.66172	0.0278046	0.547287	up	=	ENST00000442739.1	TUBA3FP-001	transcribed_unprocessed_pseudogene	chr22	21002895	21009453	-	ENSG00000161149.11	TUBA3FP	transcribed_unprocessed_pseudogene	chr22	21002895	21014292	-	-
ENST00000499359.2	1.06621	0.735815	1.27313	0.102956	0	0	0.463592	-1.10907	0.0278201	0.547287	down	=	ENST00000499359.2	SEC24B-AS1-003	antisense	chr4	109429963	109433817	-	ENSG00000247950.6	SEC24B-AS1	antisense	chr4	109347475	109433817	-	-
ENST00000575338.1	2.39969	1.65739	1.36778	0.241233	0	0	0.323122	-1.62985	0.0278606	0.547402	down	=	ENST00000575338.1	SMG6-007	processed_transcript	chr17	2081916	2095112	-	ENSG00000070366.13	SMG6	protein_coding	chr17	2059839	2303771	-	SMG6, nonsense mediated mRNA decay factor [Source:HGNC Symbol;Acc:HGNC:17809]
ENST00000559918.1	1.99704	1.41774	2.57703	0	0	0.384346	0.280311	-1.8349	0.0279575	0.548595	down	=	ENST00000559918.1	RP11-313P18.2-001	lincRNA	chr15	51693216	51695765	-	ENSG00000259241.1	RP11-313P18.2	lincRNA	chr15	51693216	51695765	-	-
ENST00000442435.3	0.30533	0.774063	0.128388	0.401542	1.59571	0	3.12057	1.64181	0.0279589	0.548595	up	=	ENST00000442435.3	RP11-54A4.2-001	antisense	chr1	150548562	150557724	-	ENSG00000237781.3	RP11-54A4.2	antisense	chr1	150548562	150557724	-	-
ENST00000570039.1	0.840254	1.39217	1.61691	0.08656	1.98416	0.040313	2.33238	1.2218	0.0279913	0.548984	up	=	ENST00000570039.1	SEPT1-009	processed_transcript	chr16	30382752	30395991	-	ENSG00000180096.11	42979	protein_coding	chr16	30378133	30395991	-	septin 1 [Source:HGNC Symbol;Acc:HGNC:2879]
ENST00000559544.1	1.31493	1.22227	2.02384	0.336212	0.086296	0.303422	0.394381	-1.34234	0.0280276	0.549441	down	=	ENST00000559544.1	RP11-275I4.1-001	antisense	chr15	38524070	38534655	+	ENSG00000259598.1	RP11-275I4.1	antisense	chr15	38524070	38534655	+	-
ENST00000427886.6	0	0	0	0.33426	0.73408	0	2.16337	1.11328	0.0280919	0.549809	up	=	ENST00000427886.6	RP13-297E16.4-001	lincRNA	chrX	1732584	1741988	+	ENSG00000223511.6	RP13-297E16.4	lincRNA	chrX	1732584	1755985	+	-
ENST00000557089.1	3.33183	1.79407	3.06842	1.05413	0.486446	0.763568	0.317673	-1.65439	0.028098	0.549809	down	=	ENST00000557089.1	HSP90AA1-007	retained_intron	chr14	102083442	102084234	-	ENSG00000080824.18	HSP90AA1	protein_coding	chr14	102080738	102139699	-	heat shock protein 90 alpha family class A member 1 [Source:HGNC Symbol;Acc:HGNC:5253]
ENST00000476008.1	2.33654	1.14088	2.76277	0.290037	0	0.356766	0.251049	-1.99396	0.0281089	0.549809	down	=	ENST00000476008.1	GCK-008	processed_transcript	chr7	44153391	44198170	-	ENSG00000106633.15	GCK	protein_coding	chr7	44144271	44198170	-	glucokinase [Source:HGNC Symbol;Acc:HGNC:4195]
ENST00000513017.1	2.65748	2.49682	2.5954	0.581516	0	0	0.261935	-1.93272	0.0281402	0.54993	down	=	ENST00000513017.1	RP11-94C24.8-001	antisense	chr17	50537294	50538754	-	ENSG00000250286.1	RP11-94C24.8	processed_transcript	chr17	50537294	50538754	-	-
ENST00000452377.1	2.18786	3.00102	2.26757	1.06927	0	0.775307	0.236011	-2.08308	0.0281539	0.549951	down	=	ENST00000452377.1	RP11-399H11.3-001	lincRNA	chr9	135204722	135237597	-	ENSG00000227958.1	RP11-399H11.3	lincRNA	chr9	135204722	135237597	-	-
ENST00000467176.1	0	0	0	0.371189	0.824229	0	2.32248	1.21566	0.0282379	0.55039	up	=	ENST00000467176.1	PFKFB4-015	processed_transcript	chr3	48549864	48562015	-	ENSG00000114268.11	PFKFB4	protein_coding	chr3	48517684	48562015	-	6-phosphofructo-2-kinase/fructose-2,6-biphosphatase 4 [Source:HGNC Symbol;Acc:HGNC:8875]
ENST00000506450.1	0.323947	0.459563	0.831552	0.237867	1.91871	0.107532	3.05211	1.60981	0.0282394	0.55039	up	=	ENST00000506450.1	RP11-302F12.2-001	processed_pseudogene	chr4	25622777	25623601	+	ENSG00000228154.3	RP11-302F12.2	processed_pseudogene	chr4	25622777	25623601	+	-
ENST00000570007.1	2.11202	1.32038	1.52511	0.278891	0.074674	0.013465	0.369819	-1.43511	0.0283301	0.550953	down	=	ENST00000570007.1	XPO6-004	retained_intron	chr16	28105689	28106422	-	ENSG00000169180.11	XPO6	protein_coding	chr16	28097979	28211920	-	exportin 6 [Source:HGNC Symbol;Acc:HGNC:19733]
ENST00000493254.1	1.20223	1.31141	1.36752	0.415193	2.79444	0.378366	2.66592	1.41463	0.0283443	0.550953	up	=	ENST00000493254.1	CYSLTR1-002	processed_transcript	chrX	78318897	78327551	-	ENSG00000173198.5	CYSLTR1	protein_coding	chrX	78271464	78327691	-	cysteinyl leukotriene receptor 1 [Source:HGNC Symbol;Acc:HGNC:17451]
ENST00000590611.2	0	0.646333	0	0	1.00289	0	2.7621	1.46577	0.028352	0.550953	up	=	ENST00000590611.2	AC011525.4-003	lincRNA	chr19	31588255	31593781	+	ENSG00000267465.6	AC011525.4	lincRNA	chr19	31588196	31593781	+	-
ENST00000449601.5	0	0.52704	0.43409	0.358756	0.988921	0.207131	2.20005	1.13754	0.0283565	0.550953	up	=	ENST00000449601.5	TMEM247-002	processed_transcript	chr2	46429190	46441833	+	ENSG00000187600.12	TMEM247	protein_coding	chr2	46429190	46484425	+	transmembrane protein 247 [Source:HGNC Symbol;Acc:HGNC:42967]
ENST00000579321.5	0	1.06963	0.202551	0.273868	1.62918	0.225706	3.51388	1.81307	0.0283973	0.551501	up	=	ENST00000579321.5	RP11-513M1.1-001	antisense	chr18	10893617	10894805	+	ENSG00000263952.5	RP11-513M1.1	antisense	chr18	10893617	10908783	+	-
ENST00000517934.1	0.295164	0.238455	0	0.542553	1.91057	0.179479	3.5918	1.84471	0.0284518	0.551823	up	=	ENST00000517934.1	LINC01033-004	lincRNA	chr5	54322881	54401905	+	ENSG00000249069.7	LINC01033	lincRNA	chr5	54320944	54415125	+	-
ENST00000414848.1	0.319876	0.294809	0.153019	0.224105	1.29699	0	2.60363	1.38053	0.0285279	0.55281	up	=	ENST00000414848.1	RP11-404O13.1-001	lincRNA	chr1	158132044	158140639	-	ENSG00000231666.6	RP11-404O13.1	lincRNA	chr1	158132040	158146929	-	-
ENST00000435237.1	0.843442	1.03103	1.04279	0.380058	2.34113	0.583232	2.50272	1.3235	0.0285803	0.553279	up	=	ENST00000435237.1	AC067959.1-001	lincRNA	chr2	21221175	21970959	+	ENSG00000233005.1	AC067959.1	lincRNA	chr2	21221175	21970959	+	-
ENST00000523038.1	0.859069	1.62334	0.548151	0.512129	2.52489	0.335731	3.10469	1.63445	0.0285902	0.553279	up	=	ENST00000523038.1	RP11-567J20.1-001	lincRNA	chr8	48597458	48621018	-	ENSG00000253702.1	RP11-567J20.1	lincRNA	chr8	48597458	48621018	-	-
ENST00000587395.5	0	0	0.248861	0	1.33383	0	3.19557	1.67607	0.0286876	0.554451	up	=	ENST00000587395.5	AC016582.2-003	processed_transcript	chr19	37833463	37853547	-	ENSG00000225868.7	AC016582.2	transcribed_unprocessed_pseudogene	chr19	37823722	37855215	-	-
MSTRG.138928.1	5.69204	3.57377	5.27293	0.528507	0.779419	0.470314	0.294213	-1.76507	0.0287255	0.554778	down	i	ENST00000380393.7	PTPRA-003	protein_coding	chr20	2864184	3038674	+	ENSG00000132670.20	PTPRA	protein_coding	chr20	2864184	3039076	+	protein tyrosine phosphatase, receptor type A [Source:HGNC Symbol;Acc:HGNC:9664]
ENST00000462907.1	0	0	0	0	0.841545	0.17498	2.29978	1.20149	0.02878	0.555232	up	=	ENST00000462907.1	GPR107-002	processed_transcript	chr9	130083302	130090906	+	ENSG00000148358.19	GPR107	protein_coding	chr9	130053426	130140169	+	G protein-coupled receptor 107 [Source:HGNC Symbol;Acc:HGNC:17830]
ENST00000505567.1	0.33741	0.433848	0	0.448298	1.83626	0.212296	3.37812	1.75622	0.0289536	0.557597	up	=	ENST00000505567.1	RP11-267A15.3-001	lincRNA	chr5	174618164	174625775	+	ENSG00000250256.1	RP11-267A15.3	lincRNA	chr5	174618164	174625775	+	-
ENST00000568110.1	1.28553	1.79631	1.42198	0.689012	2.95845	0.048037	2.97091	1.5709	0.0289777	0.557814	up	=	ENST00000568110.1	RP4-529N6.2-001	lincRNA	chr6	4599287	4602420	-	ENSG00000260673.1	RP4-529N6.2	lincRNA	chr6	4599287	4602420	-	-
ENST00000624272.3	0.581757	1.36335	0.69194	0.504798	1.48303	0.115457	2.15173	1.10549	0.0291299	0.559013	up	=	ENST00000624272.3	C5orf66-005	antisense	chr5	135033280	135344685	+	ENSG00000224186.8	C5orf66	antisense	chr5	135033280	135358219	+	-
ENST00000559402.1	1.57726	2.96517	2.24785	1.05338	3.24818	0.259534	2.53831	1.34387	0.0291395	0.559013	up	=	ENST00000559402.1	RP11-661D19.3-002	lincRNA	chr14	102771135	102774765	-	ENSG00000259508.1	RP11-661D19.3	lincRNA	chr14	102770040	102774791	-	-
ENST00000577847.1	1.07908	1.56108	1.55973	0.380158	0	0.310742	0.395552	-1.33806	0.0291886	0.559013	down	=	ENST00000577847.1	RP11-258F1.1-002	antisense	chr17	18172625	18184667	-	ENSG00000266677.1	RP11-258F1.1	antisense	chr17	18172625	18184753	-	-
ENST00000459648.1	2.08507	1.65706	1.12404	0	0	0	0.365918	-1.45041	0.0292484	0.559013	down	=	ENST00000459648.1	CEACAM19-004	retained_intron	chr19	44677585	44684359	+	ENSG00000186567.12	CEACAM19	protein_coding	chr19	44662278	44684359	+	carcinoembryonic antigen related cell adhesion molecule 19 [Source:HGNC Symbol;Acc:HGNC:31951]
ENST00000555520.1	0.970717	1.36259	0.877916	0.086524	0	0.072363	0.499387	-1.00177	0.0292524	0.559013	down	=	ENST00000555520.1	LINC01578-007	lincRNA	chr15	92887756	92898072	+	ENSG00000272888.5	LINC01578	processed_transcript	chr15	92882707	92899701	+	-
ENST00000557871.1	1.77565	2.27125	1.53746	0.317638	0.335795	0.407455	0.487961	-1.03516	0.0292574	0.559013	down	=	ENST00000557871.1	RP11-56B16.2-001	unprocessed_pseudogene	chr15	51919073	51930627	-	ENSG00000259556.2	RP11-56B16.2	unprocessed_pseudogene	chr15	51919073	51930627	-	-
ENST00000632556.1	1.10616	0.601536	0.902335	0	0.002924	0	0.491904	-1.02355	0.0292704	0.559017	down	=	ENST00000632556.1	DECR2-010	processed_transcript	KI270854.1	1151	6317	+	ENSG00000274296.3	DECR2	protein_coding	KI270854.1	972	11633	+	2,4-dienoyl-CoA reductase 2, peroxisomal [Source:HGNC Symbol;Acc:HGNC:2754]
MSTRG.255250.3	10.5437	7.43491	8.79554	1.51528	0.611265	6.32177	0.0823159	-3.60269	0.0293161	0.559446	down	u	-	-	-	chrX	62410389	62467439	-	-	-	-	-	-	-	-	-
ENST00000622120.1	0.145156	0.837314	0.566743	0	1.26579	0.180081	2.45671	1.29673	0.0293368	0.559551	up	=	ENST00000622120.1	LINC00963-015	lincRNA	chr9	129496009	129503597	+	ENSG00000204054.13	LINC00963	processed_transcript	chr9	129483451	129513686	+	-
ENST00000523781.1	2.45948	3.56787	3.51506	0.402905	3.93526	0.398159	2.33035	1.22054	0.029421	0.560912	up	=	ENST00000523781.1	CTB-17P3.4-001	lincRNA	chr5	151158106	151158462	-	ENSG00000254298.1	CTB-17P3.4	lincRNA	chr5	151158106	151158462	-	-
ENST00000553470.1	2.23154	1.71834	1.21449	0	0	0.29451	0.319434	-1.64641	0.0294782	0.561757	down	=	ENST00000553470.1	RP5-1021I20.1-002	antisense	chr14	73788965	73803270	+	ENSG00000259065.1	RP5-1021I20.1	antisense	chr14	73787360	73803270	+	-
ENST00000428954.1	0.245479	0.229734	0	0	1.72304	0	3.71273	1.89248	0.0295483	0.562511	up	=	ENST00000428954.1	RP11-19D2.1-001	lincRNA	chr20	7256580	7258214	-	ENSG00000238102.1	RP11-19D2.1	lincRNA	chr20	7256580	7258214	-	-
ENST00000496532.5	0	0.25918	0.409476	0.161934	0.876791	0.16817	2.08759	1.06184	0.029555	0.562511	up	=	ENST00000496532.5	MAN1C1-004	processed_transcript	chr1	25772069	25782700	+	ENSG00000117643.14	MAN1C1	protein_coding	chr1	25617468	25786207	+	mannosidase alpha class 1C member 1 [Source:HGNC Symbol;Acc:HGNC:19080]
ENST00000586991.1	0.306564	0.556684	0	0.140474	1.63262	0	3.3809	1.75741	0.0295564	0.562511	up	=	ENST00000586991.1	APBA3-004	retained_intron	chr19	3751250	3751894	-	ENSG00000011132.11	APBA3	protein_coding	chr19	3750819	3761699	-	amyloid beta precursor protein binding family A member 3 [Source:HGNC Symbol;Acc:HGNC:580]
ENST00000476034.5	1.08185	1.23167	1.25319	0.568917	2.1533	0.209281	2.22622	1.1546	0.0295717	0.562557	up	=	ENST00000476034.5	PDE6B-009	retained_intron	chr4	652273	654669	+	ENSG00000133256.12	PDE6B	protein_coding	chr4	625584	670782	+	phosphodiesterase 6B [Source:HGNC Symbol;Acc:HGNC:8786]
MSTRG.62137.2	0	0	0	0	13.1456	1.05501	36.8294	5.20279	0.0296009	0.562623	up	u	-	-	-	chr13	17874995	17970680	-	-	-	-	-	-	-	-	-
MSTRG.113633.1	0.050099	2.98747	2.01673	0	4.57895	0	8.33238	3.05873	0.0296468	0.563006	up	u	-	-	-	chr19	25418756	25479127	-	-	-	-	-	-	-	-	-
ENST00000518103.1	0.62689	1.29506	0.530813	0.029777	1.67798	0.114157	2.53471	1.34182	0.0296844	0.563231	up	=	ENST00000518103.1	CTC-436K13.3-001	lincRNA	chr5	158256137	158258436	+	ENSG00000253424.1	CTC-436K13.3	lincRNA	chr5	158256137	158258436	+	-
ENST00000592527.1	6.22099	5.02696	3.74136	0.964478	0.180322	0.213054	0.175908	-2.50711	0.0297904	0.564753	down	=	ENST00000592527.1	FMNL1-004	retained_intron	chr17	45232862	45233953	+	ENSG00000184922.13	FMNL1	protein_coding	chr17	45221444	45247320	+	formin like 1 [Source:HGNC Symbol;Acc:HGNC:1212]
ENST00000424795.2	1.00307	1.024	0.854513	0.451265	2.14661	0.337464	2.36144	1.23967	0.0298278	0.564753	up	=	ENST00000424795.2	RP11-203L2.3-001	processed_pseudogene	chr9	68788307	68789670	-	ENSG00000236998.2	RP11-203L2.3	processed_pseudogene	chr9	68788307	68789670	-	-
ENST00000450399.1	0.312463	1.55935	0.863489	0.478071	1.79244	0	2.92586	1.54886	0.0298385	0.564753	up	=	ENST00000450399.1	RP11-96L7.2-001	lincRNA	chr9	99183373	99184891	+	ENSG00000227269.1	RP11-96L7.2	lincRNA	chr9	99183373	99184891	+	-
ENST00000560268.2	1.32068	3.42078	2.40986	0.380986	4.08818	0.739352	3.25013	1.7005	0.0298412	0.564753	up	=	ENST00000560268.2	RP11-3D4.2-001	antisense	chr15	33858602	33864825	-	ENSG00000259287.2	RP11-3D4.2	antisense	chr15	33858602	33864825	-	-
MSTRG.121089.1	3.42942	5.25201	3.57664	0.902853	4.24994	0.341476	2.11416	1.08009	0.0298747	0.564898	up	o	ENST00000417039.5	AC016995.3-001	lincRNA	chr2	38406728	38515740	-	ENSG00000231367.5	AC016995.3	lincRNA	chr2	38406719	38515740	-	-
ENST00000479872.5	2.62846	3.51477	3.27484	0.877177	0.716299	0.525763	0.463647	-1.1089	0.0298765	0.564898	down	=	ENST00000479872.5	UCK2-003	retained_intron	chr1	165902595	165911618	+	ENSG00000143179.13	UCK2	protein_coding	chr1	165827531	165911618	+	uridine-cytidine kinase 2 [Source:HGNC Symbol;Acc:HGNC:12562]
ENST00000576138.1	1.47058	2.28283	1.15432	0.315122	2.69442	0.116409	2.66214	1.41259	0.0299028	0.564898	up	=	ENST00000576138.1	CTC-281F24.1-001	lincRNA	chr17	6653464	6655009	-	ENSG00000261996.1	CTC-281F24.1	lincRNA	chr17	6653464	6655009	-	-
ENST00000608136.1	2.09591	3.32489	3.81115	0.263032	0	0.298158	0.2495	-2.00289	0.0299065	0.564898	down	=	ENST00000608136.1	SRD5A3-AS1-013	retained_intron	chr4	55386778	55395847	-	ENSG00000249700.8	SRD5A3-AS1	processed_transcript	chr4	55363971	55395847	-	-
ENST00000548955.1	1.94677	1.0369	1.38394	0.227241	0	0	0.354974	-1.49421	0.0299274	0.564898	down	=	ENST00000548955.1	RP11-620J15.2-002	lincRNA	chr12	57886361	57893952	-	ENSG00000245651.2	RP11-620J15.2	lincRNA	chr12	57869835	57896482	-	-
ENST00000556213.5	1.74775	1.43061	1.61013	0.612154	0	0.119512	0.33797	-1.56503	0.0299456	0.564996	down	=	ENST00000556213.5	LINC00929-002	lincRNA	chr15	26115813	26133026	+	ENSG00000259150.5	LINC00929	lincRNA	chr15	26115813	26133037	+	-
ENST00000511951.1	1.27206	0.691964	0.67946	0.089486	0	0.28974	0.439341	-1.18659	0.0299862	0.565032	down	=	ENST00000511951.1	RP11-371F15.3-001	antisense	chr4	138819957	139012646	-	ENSG00000250195.1	RP11-371F15.3	antisense	chr4	138819954	139012646	-	-
ENST00000500031.1	3.54634	2.20181	3.66782	0.314446	0.448435	0.462855	0.317059	-1.65718	0.0300346	0.565456	down	=	ENST00000500031.1	RP11-367J11.2-001	antisense	chr4	7030554	7046231	-	ENSG00000245748.1	RP11-367J11.2	antisense	chr4	7030554	7046231	-	-
ENST00000434063.3	0	0.412004	0.098572	0	0.772988	0.164999	2.12238	1.08568	0.0300953	0.566111	up	=	ENST00000434063.3	HOTAIRM1-001	antisense	chr7	27096094	27100154	+	ENSG00000233429.9	HOTAIRM1	antisense	chr7	27095647	27100265	+	-
ENST00000510546.1	1.83346	1.72446	2.32664	0.391748	0.257305	0.106107	0.435576	-1.199	0.0301401	0.566709	down	=	ENST00000510546.1	DAP-004	processed_transcript	chr5	10733772	10761199	-	ENSG00000112977.15	DAP	protein_coding	chr5	10679230	10761272	-	death associated protein [Source:HGNC Symbol;Acc:HGNC:2672]
ENST00000464838.1	0.028834	0	0.192897	0	1.51565	0.115031	3.41595	1.77229	0.0301913	0.567428	up	=	ENST00000464838.1	ARHGAP26-006	processed_transcript	chr5	143010736	143014397	+	ENSG00000145819.15	ARHGAP26	protein_coding	chr5	142770384	143229011	+	Rho GTPase activating protein 26 [Source:HGNC Symbol;Acc:HGNC:17073]
ENST00000527997.1	0.740724	1.9601	1.65404	0.863769	2.58663	0.188708	2.84672	1.5093	0.0303023	0.568536	up	=	ENST00000527997.1	RP13-631K18.5-001	lincRNA	chr11	12086891	12089441	+	ENSG00000255400.1	RP13-631K18.5	lincRNA	chr11	12086891	12089441	+	-
ENST00000628174.2	2.22217	2.76736	3.27475	0.541897	0.513281	0.320076	0.448818	-1.1558	0.0304456	0.57098	down	=	ENST00000628174.2	AQP4-AS1-006	antisense	chr18	26703086	26925827	+	ENSG00000260372.6	AQP4-AS1	antisense	chr18	26655742	27190698	+	-
MSTRG.253.4	0	0	0.635424	1769.73	184.031	508.362	86.9834	6.44267	0.0305299	0.571907	up	o	ENST00000619779.1	RNA5-8S5-201	rRNA	GL000220.1	155997	156149	+	ENSG00000273730.1	RNA5-8S5	rRNA	GL000220.1	155997	156149	+	-
ENST00000632044.1	2.00864	2.87228	1.76045	0.514899	2.97809	0.233302	2.27739	1.18738	0.0305627	0.571907	up	=	ENST00000632044.1	RP11-506F3.1-001	lincRNA	chr2	109758799	109760364	-	ENSG00000282033.1	RP11-506F3.1	lincRNA	chr2	109758799	109760364	-	-
ENST00000509228.1	1.95021	1.01869	1.78275	0.184325	0	0	0.338379	-1.56329	0.0305736	0.571907	down	=	ENST00000509228.1	CTD-2350J17.1-001	antisense	chr5	15606760	15607249	-	ENSG00000250250.1	CTD-2350J17.1	antisense	chr5	15602189	15607348	-	-
ENST00000568867.1	1.22713	1.18562	1.66785	0.219966	0.119748	0.598471	0.414272	-1.27135	0.0306284	0.572343	down	=	ENST00000568867.1	RP11-883G10.1-001	unprocessed_pseudogene	chr15	67985059	67986288	+	ENSG00000260109.1	RP11-883G10.1	unprocessed_pseudogene	chr15	67985059	67986288	+	-
ENST00000496597.1	0	0	0	0.021359	1.59839	0.342921	3.61523	1.85409	0.0306335	0.572343	up	=	ENST00000496597.1	SECISBP2-007	processed_transcript	chr9	89356526	89358153	+	ENSG00000187742.14	SECISBP2	protein_coding	chr9	89318506	89359662	+	SECIS binding protein 2 [Source:HGNC Symbol;Acc:HGNC:30972]
ENST00000431411.1	1.8078	1.91141	2.01375	0.635027	0	0.134375	0.316223	-1.66099	0.0306671	0.572343	down	=	ENST00000431411.1	AC108868.5-001	lincRNA	chr2	106521903	106538079	-	ENSG00000231505.1	AC108868.5	lincRNA	chr2	106521903	106538079	-	-
ENST00000540566.1	2.41516	1.2954	1.8842	0	0	0.591311	0.261978	-1.93248	0.0306885	0.572343	down	=	ENST00000540566.1	FAM66C-009	antisense	chr12	8194430	8195652	+	ENSG00000226711.6	FAM66C	antisense	chr12	8180209	8216151	+	-
ENST00000556194.1	0	0	0	0.693057	1.6251	0	3.86021	1.94868	0.030721	0.572703	up	=	ENST00000556194.1	RP5-1021I20.1-001	antisense	chr14	73787360	73803217	+	ENSG00000259065.1	RP5-1021I20.1	antisense	chr14	73787360	73803270	+	-
ENST00000432368.2	0.758299	1.81137	1.70702	0.575485	2.41521	0.674888	2.35866	1.23797	0.030772	0.573164	up	=	ENST00000432368.2	THRB-AS1-001	antisense	chr3	24494087	24500342	+	ENSG00000228791.7	THRB-AS1	processed_transcript	chr3	24494087	24681711	+	-
MSTRG.113626.5	2.38033	3.52821	1.98418	0.752046	3.97714	0.598904	2.55823	1.35515	0.0308051	0.573537	up	u	-	-	-	chr19	25325425	25367550	-	-	-	-	-	-	-	-	-
ENST00000590840.1	3.30033	2.50163	3.50626	0.657487	0	0	0.216799	-2.20557	0.0308503	0.574133	down	=	ENST00000590840.1	ZCCHC2-011	processed_transcript	chr18	62581805	62586729	+	ENSG00000141664.9	ZCCHC2	protein_coding	chr18	62523007	62587709	+	zinc finger CCHC-type containing 2 [Source:HGNC Symbol;Acc:HGNC:22916]
ENST00000607692.1	2.28445	1.79052	2.64729	0.559778	0.506037	0.379291	0.454668	-1.13712	0.0308676	0.574211	down	=	ENST00000607692.1	SLC44A1-007	processed_transcript	chr9	105294666	105335587	+	ENSG00000070214.15	SLC44A1	protein_coding	chr9	105244622	105439171	+	solute carrier family 44 member 1 [Source:HGNC Symbol;Acc:HGNC:18798]
MSTRG.170327.1	2.0526	2.85501	1.186	0.549251	7.01662	0	7.25661	2.8593	0.0309118	0.574788	up	u	-	-	-	chr3	197641788	197644123	+	-	-	-	-	-	-	-	-
ENST00000411861.5	4.89944	7.84174	3.18709	0.797596	22.0405	1.06035	13.403	3.74448	0.0309675	0.575329	up	=	ENST00000411861.5	H19-004	retained_intron	chr11	1995176	1997217	-	ENSG00000130600.16	H19	processed_transcript	chr11	1995163	2001470	-	-
ENST00000485470.1	0.253729	0.551957	0	0	1.67773	0.093426	3.50195	1.80816	0.030969	0.575329	up	=	ENST00000485470.1	PLEKHO1-005	retained_intron	chr1	150157017	150158986	+	ENSG00000023902.13	PLEKHO1	protein_coding	chr1	150149183	150164720	+	pleckstrin homology domain containing O1 [Source:HGNC Symbol;Acc:HGNC:24310]
ENST00000471661.5	0.637042	0.729136	0.90234	0.441248	1.75321	0.107528	2.36174	1.23985	0.0309964	0.575329	up	=	ENST00000471661.5	AC008268.2-002	retained_intron	chr2	95789654	95797846	+	ENSG00000237510.7	AC008268.2	transcribed_unprocessed_pseudogene	chr2	95789654	95800166	+	-
ENST00000546988.2	0	0	0	0	1.33811	0.273539	3.16538	1.66238	0.0310103	0.575329	up	=	ENST00000546988.2	LBX1-AS1-002	retained_intron	chr10	101229611	101238237	+	ENSG00000227128.4	LBX1-AS1	processed_transcript	chr10	101229594	101270148	+	-
ENST00000581832.1	1.74753	2.0782	1.87593	0.709672	3.654	0.160872	3.02421	1.59656	0.0310511	0.575329	up	=	ENST00000581832.1	SMARCD2-011	retained_intron	chr17	63834362	63835052	-	ENSG00000108604.15	SMARCD2	protein_coding	chr17	63832081	63843065	-	SWI/SNF related, matrix associated, actin dependent regulator of chromatin, subfamily d, member 2 [Source:HGNC Symbol;Acc:HGNC:11107]
ENST00000635435.1	0	0	0	0.212884	1.02156	0.537357	2.34865	1.23183	0.0310583	0.575329	up	=	ENST00000635435.1	BISPR-001	lincRNA	chr19	17405694	17415164	+	ENSG00000282851.1	BISPR	lincRNA	chr19	17405694	17418904	+	-
ENST00000549882.1	1.68568	1.00744	1.51458	0.341578	0.281942	0.317609	0.479609	-1.06007	0.0310661	0.575329	down	=	ENST00000549882.1	SENP1-005	retained_intron	chr12	48097737	48106066	-	ENSG00000079387.13	SENP1	protein_coding	chr12	48042898	48106308	-	SUMO1/sentrin specific peptidase 1 [Source:HGNC Symbol;Acc:HGNC:17927]
ENST00000446411.5	0	0.395674	0.375545	0.19239	1.05864	0.381584	2.26558	1.17988	0.0310785	0.575329	up	=	ENST00000446411.5	RP11-22M7.2-001	antisense	chr1	216072465	216086917	+	ENSG00000233620.5	RP11-22M7.2	antisense	chr1	216072465	216086917	+	-
ENST00000485974.1	0.767518	1.61955	0.576737	0.800942	2.40592	0.695262	2.74289	1.4557	0.0310989	0.575329	up	=	ENST00000485974.1	RP11-148K1.12-001	antisense	chr7	151074742	151076530	-	ENSG00000244151.1	RP11-148K1.12	antisense	chr7	151074742	151076530	-	-
ENST00000489888.1	0	0	0	0	1.43532	0.289586	3.34414	1.74163	0.0311277	0.575618	up	=	ENST00000489888.1	MED23-006	processed_transcript	chr6	131626961	131628200	-	ENSG00000112282.17	MED23	protein_coding	chr6	131573966	131628229	-	mediator complex subunit 23 [Source:HGNC Symbol;Acc:HGNC:2372]
ENST00000509999.1	3.05365	2.33495	1.3491	0.706734	0	0.540523	0.239216	-2.06362	0.0311675	0.575946	down	=	ENST00000509999.1	AC008592.4-001	lincRNA	chr5	95835943	95852721	-	ENSG00000251409.1	AC008592.4	lincRNA	chr5	95835943	95852721	-	-
ENST00000584077.1	0.54087	0.750428	0.390257	0.581859	1.82059	0.057571	2.84411	1.50798	0.0311983	0.576193	up	=	ENST00000584077.1	MED24-031	retained_intron	chr17	40031168	40032433	-	ENSG00000008838.18	MED24	protein_coding	chr17	40019097	40061215	-	mediator complex subunit 24 [Source:HGNC Symbol;Acc:HGNC:22963]
MSTRG.188435.27	1.0805	1.21413	1.10934	0.157386	8.10161	0.575347	10.0289	3.32609	0.0312195	0.57634	up	u	-	-	-	chr5	49612987	49646218	+	-	-	-	-	-	-	-	-
ENST00000581304.1	0	0.357427	0	0.044376	0.736932	0.174688	2.10781	1.07575	0.0312326	0.57634	up	=	ENST00000581304.1	RP11-799N11.1-002	antisense	chr17	10383156	10535231	+	ENSG00000272736.5	RP11-799N11.1	antisense	chr17	10383132	10537862	+	-
ENST00000502171.2	1.68795	1.90048	2.65205	0.284843	0	0	0.327906	-1.60865	0.0312526	0.576465	down	=	ENST00000502171.2	CTD-2366F13.1-001	antisense	chr5	53109842	53115123	+	ENSG00000247796.2	CTD-2366F13.1	antisense	chr5	53109842	53115126	+	-
ENST00000589118.5	0.425157	2.29013	0.585839	0.48588	2.66068	0.054979	4.25282	2.08842	0.0314012	0.578229	up	=	ENST00000589118.5	SF3A2-005	retained_intron	chr19	2236832	2245186	+	ENSG00000104897.9	SF3A2	protein_coding	chr19	2236504	2248679	+	splicing factor 3a subunit 2 [Source:HGNC Symbol;Acc:HGNC:10766]
ENST00000591173.5	0	0	0.18721	0.10082	0.716423	0	2.05577	1.03968	0.0314324	0.578554	up	=	ENST00000591173.5	DAB1-AS1-017	antisense	chr1	57862455	57880784	+	ENSG00000226759.7	DAB1-AS1	antisense	chr1	57860532	57880905	+	-
MSTRG.78097.3	0.162397	0.001261	0.116158	0.001125	2.80474	0.058114	5.97922	2.57996	0.0314453	0.578554	up	u	-	-	-	chr15	19775311	19784368	-	-	-	-	-	-	-	-	-
ENST00000450185.5	0.075608	0.014233	0.047877	0.008815	1.36201	0.169768	3.09958	1.63207	0.0314874	0.579085	up	=	ENST00000450185.5	SFXN5-006	nonsense_mediated_decay	chr2	72996512	73071709	-	ENSG00000144040.12	SFXN5	protein_coding	chr2	72942036	73075619	-	sideroflexin 5 [Source:HGNC Symbol;Acc:HGNC:16073]
ENST00000553826.1	2.87468	2.66072	1.61552	0.363141	0.168739	0.726354	0.294208	-1.76509	0.0315348	0.579468	down	=	ENST00000553826.1	RP11-1078H9.5-002	antisense	chr14	90642638	90645135	+	ENSG00000259163.1	RP11-1078H9.5	antisense	chr14	90642638	90648894	+	-
ENST00000514131.1	1.50214	0.904304	0.867108	0.001012	0	0.000423	0.438849	-1.1882	0.0315755	0.579485	down	=	ENST00000514131.1	CSNK1G3-006	retained_intron	chr5	123552965	123557564	+	ENSG00000151292.17	CSNK1G3	protein_coding	chr5	123512099	123617045	+	casein kinase 1 gamma 3 [Source:HGNC Symbol;Acc:HGNC:2456]
ENST00000485870.1	1.46897	1.9075	2.29497	0.248462	4.88466	0.333569	4.30719	2.10675	0.0316304	0.580016	up	=	ENST00000485870.1	COL1A1-004	retained_intron	chr17	50196079	50196595	-	ENSG00000108821.13	COL1A1	protein_coding	chr17	50183289	50201632	-	collagen type I alpha 1 chain [Source:HGNC Symbol;Acc:HGNC:2197]
ENST00000514922.1	0	0	0	0	0.866678	0.198528	2.32932	1.21991	0.0316309	0.580016	up	=	ENST00000514922.1	PANK4-010	retained_intron	chr1	2521367	2526597	-	ENSG00000157881.13	PANK4	protein_coding	chr1	2508533	2526628	-	pantothenate kinase 4 [Source:HGNC Symbol;Acc:HGNC:19366]
ENST00000635215.1	0.751302	2.23366	1.45257	0.812407	2.29277	0.318677	2.48574	1.31368	0.0316559	0.58023	up	=	ENST00000635215.1	RP11-477N12.5-001	antisense	chr17	9805443	9811047	+	ENSG00000283025.1	RP11-477N12.5	antisense	chr17	9805443	9811047	+	-
ENST00000539532.1	0.306285	1.11081	0.285285	0.072485	1.70733	0.238675	3.03547	1.60192	0.0316755	0.580346	up	=	ENST00000539532.1	RP11-117L5.4-001	lincRNA	chr12	130419535	130421019	-	ENSG00000256064.1	RP11-117L5.4	lincRNA	chr12	130419535	130421019	-	-
ENST00000565247.1	1.50422	2.06045	2.5226	0.218655	0.007866	0.51297	0.306265	-1.70715	0.0317222	0.58046	down	=	ENST00000565247.1	RP11-26O3.1-001	antisense	chr16	7614230	7614992	-	ENSG00000261198.1	RP11-26O3.1	antisense	chr16	7614230	7614992	-	-
ENST00000587889.1	0	0.213681	0.342968	0.392568	1.01079	0	2.42956	1.28069	0.0317501	0.58046	up	=	ENST00000587889.1	RP11-973H7.5-001	lincRNA	chr18	12738965	12750068	-	ENSG00000266961.1	RP11-973H7.5	lincRNA	chr18	12738965	12750068	-	-
ENST00000584741.1	0	0.681926	0.408843	0.446391	1.1387	0.090141	2.53497	1.34197	0.0317604	0.58046	up	=	ENST00000584741.1	RP11-465I4.3-002	processed_transcript	chr18	69469931	69471736	+	ENSG00000264845.2	RP11-465I4.3	transcribed_processed_pseudogene	chr18	69469517	69471736	+	-
ENST00000560126.1	1.27663	1.97756	1.97447	0.234813	0	0.103718	0.380955	-1.39231	0.0317666	0.58046	down	=	ENST00000560126.1	ABHD17C-004	processed_transcript	chr15	80704584	80754197	+	ENSG00000136379.11	ABHD17C	protein_coding	chr15	80679684	80755621	+	abhydrolase domain containing 17C [Source:HGNC Symbol;Acc:HGNC:26925]
ENST00000494964.1	0	0.354031	0.577275	0	1.12699	0	2.59209	1.37412	0.0317724	0.58046	up	=	ENST00000494964.1	WDR35-006	retained_intron	chr2	19948172	19951921	-	ENSG00000118965.14	WDR35	protein_coding	chr2	19910260	19990131	-	WD repeat domain 35 [Source:HGNC Symbol;Acc:HGNC:29250]
ENST00000579108.1	0.556816	1.85506	0.400974	0.966672	3.09011	0.510901	4.1903	2.06705	0.031853	0.580918	up	=	ENST00000579108.1	FBXO15-011	processed_transcript	chr18	74073504	74078684	-	ENSG00000141665.11	FBXO15	protein_coding	chr18	74073353	74147865	-	F-box protein 15 [Source:HGNC Symbol;Acc:HGNC:13617]
ENST00000559976.1	3.51924	2.02586	3.3337	0.499177	0.520243	0.578911	0.335922	-1.5738	0.0319203	0.581256	down	=	ENST00000559976.1	ADAMTS17-007	processed_transcript	chr15	100168388	100261505	-	ENSG00000140470.13	ADAMTS17	protein_coding	chr15	99971589	100342005	-	ADAM metallopeptidase with thrombospondin type 1 motif 17 [Source:HGNC Symbol;Acc:HGNC:17109]
ENST00000560818.1	0.672187	2.89346	2.11608	0.518814	3.09435	0.355986	3.29081	1.71844	0.0319233	0.581256	up	=	ENST00000560818.1	RP11-209K10.2-001	lincRNA	chr15	52801614	52804942	-	ENSG00000259203.1	RP11-209K10.2	lincRNA	chr15	52801614	52804942	-	-
ENST00000497258.1	1.34154	0.809003	1.42721	0.276784	0.113478	0.765502	0.393068	-1.34715	0.0319451	0.581256	down	=	ENST00000497258.1	RP11-285B24.1-001	lincRNA	chr3	59380024	59388704	-	ENSG00000243903.1	RP11-285B24.1	lincRNA	chr3	59380024	59388704	-	-
MSTRG.89967.1	37.3757	33.1232	65.8824	7.19683	5.60642	13.026	0.107515	-3.21739	0.0319513	0.581256	down	u	-	-	-	chr16	38265801	38279721	+	-	-	-	-	-	-	-	-
ENST00000529278.1	0	2.11893	1.63638	0.344838	5.08728	0.629512	8.3289	3.05813	0.0319995	0.581694	up	=	ENST00000529278.1	RP11-315O6.2-001	antisense	chr11	102467255	102498801	+	ENSG00000255482.1	RP11-315O6.2	antisense	chr11	102467255	102498801	+	-
ENST00000518511.1	0	0	0.190143	0.937832	1.69544	0.232431	3.47094	1.79533	0.0320153	0.581694	up	=	ENST00000518511.1	CYFIP2-027	retained_intron	chr5	157300818	157303123	+	ENSG00000055163.19	CYFIP2	protein_coding	chr5	157266079	157395595	+	cytoplasmic FMR1 interacting protein 2 [Source:HGNC Symbol;Acc:HGNC:13760]
ENST00000615763.1	0	0	0.480138	0.375411	2.51165	0	5.30036	2.40609	0.0320392	0.581851	up	=	ENST00000615763.1	CH17-125A10.2-002	lincRNA	chr1	144632496	144642372	-	ENSG00000277199.1	CH17-125A10.2	lincRNA	chr1	144627192	144642372	-	-
ENST00000467362.1	1.50998	1.06372	0.782381	0.056083	0	0.082512	0.430332	-1.21648	0.0320506	0.581851	down	=	ENST00000467362.1	CEPT1-005	processed_transcript	chr1	111178214	111185100	+	ENSG00000134255.13	CEPT1	protein_coding	chr1	111139627	111185102	+	choline/ethanolamine phosphotransferase 1 [Source:HGNC Symbol;Acc:HGNC:24289]
ENST00000472490.1	0.136723	0	0	0	1.7413	0	3.98265	1.99373	0.0320695	0.581952	up	=	ENST00000472490.1	BRCA1-021	retained_intron	chr17	43067274	43071066	-	ENSG00000012048.20	BRCA1	protein_coding	chr17	43044295	43170245	-	BRCA1, DNA repair associated [Source:HGNC Symbol;Acc:HGNC:1100]
ENST00000593636.1	2.29543	3.16651	3.36766	0.725463	0.313919	0.401605	0.345988	-1.53121	0.0320944	0.582162	down	=	ENST00000593636.1	MED25-003	retained_intron	chr19	49818289	49819950	+	ENSG00000104973.15	MED25	protein_coding	chr19	49818279	49838816	+	mediator complex subunit 25 [Source:HGNC Symbol;Acc:HGNC:28845]
ENST00000449656.1	0.365463	1.14061	0.040091	0.26825	2.36194	0	4.58584	2.19719	0.0321533	0.582689	up	=	ENST00000449656.1	C1QTNF9-AS1-001	antisense	chr13	24315725	24321598	-	ENSG00000240868.1	C1QTNF9-AS1	antisense	chr13	24315725	24321598	-	-
ENST00000435671.1	3.58416	1.57992	2.44701	0.234748	0.001046	0	0.233536	-2.09828	0.032168	0.582689	down	=	ENST00000435671.1	AC104698.2-001	processed_pseudogene	chr2	30209995	30210307	+	ENSG00000231712.1	AC104698.2	processed_pseudogene	chr2	30209995	30210307	+	-
ENST00000510505.1	0.868143	2.12101	1.93379	0.378036	2.0027	0	2.22403	1.15318	0.0321957	0.582689	up	=	ENST00000510505.1	RP11-703G6.1-001	lincRNA	chr4	103961616	104036923	+	ENSG00000249614.1	RP11-703G6.1	lincRNA	chr4	103961616	104036923	+	-
ENST00000481883.1	0	1.4847	0	0	2.3921	0	5.97104	2.57798	0.0322058	0.582689	up	=	ENST00000481883.1	DIP2A-009	retained_intron	chr21	46555519	46559106	+	ENSG00000160305.17	DIP2A	protein_coding	chr21	46458899	46569852	+	disco interacting protein 2 homolog A [Source:HGNC Symbol;Acc:HGNC:17217]
ENST00000565315.1	0	1.32525	0	0.543941	2.75386	0.479334	5.7582	2.52562	0.0322213	0.582689	up	=	ENST00000565315.1	RP11-532F12.5-001	antisense	chr15	40835808	40844332	-	ENSG00000261183.5	RP11-532F12.5	antisense	chr15	40835808	40844387	-	-
ENST00000586079.1	1.60955	2.01443	2.05756	0.37928	0	0	0.352136	-1.50579	0.0322301	0.582689	down	=	ENST00000586079.1	TXNL1-009	processed_transcript	chr18	56647063	56651045	-	ENSG00000091164.12	TXNL1	protein_coding	chr18	56597208	56651600	-	thioredoxin like 1 [Source:HGNC Symbol;Acc:HGNC:12436]
ENST00000514188.1	0.808855	1.58979	1.7297	0.614539	2.32079	0.101096	2.55883	1.35549	0.0323275	0.583451	up	=	ENST00000514188.1	DCAF13P2-001	processed_pseudogene	chr5	17202274	17203145	+	ENSG00000250816.1	DCAF13P2	processed_pseudogene	chr5	17202274	17203145	+	-
ENST00000599316.1	0	0.580803	0	0	0.847205	0	2.45415	1.29522	0.0323634	0.583451	up	=	ENST00000599316.1	AC006129.1-001	lincRNA	chr19	41531206	41531877	+	ENSG00000268355.1	AC006129.1	lincRNA	chr19	41531206	41532174	+	-
ENST00000530033.1	0	0	0	0	3.78757	0.59083	8.31518	3.05575	0.0323664	0.583451	up	=	ENST00000530033.1	LINC01301-002	lincRNA	chr8	60413010	60413652	-	ENSG00000251396.6	LINC01301	lincRNA	chr8	60384588	60516795	-	-
ENST00000616263.1	0	0	0	0.463202	0.977107	0	2.59362	1.37497	0.0323724	0.583451	up	=	ENST00000616263.1	CTB-58E17.2-001	antisense	chr17	38601049	38602701	+	ENSG00000274996.1	CTB-58E17.2	antisense	chr17	38601049	38602701	+	-
ENST00000419457.1	2.37289	1.60217	2.03206	0.302657	0.390537	0.181806	0.454215	-1.13855	0.0324069	0.583451	down	=	ENST00000419457.1	CYP51A1P2-001	processed_pseudogene	chr13	28722386	28724021	-	ENSG00000233588.1	CYP51A1P2	processed_pseudogene	chr13	28722386	28724021	-	-
ENST00000480244.1	0	0.944011	0	0	1.43627	0	3.6793	1.87943	0.0324081	0.583451	up	=	ENST00000480244.1	IL17RE-012	retained_intron	chr3	9911257	9911814	+	ENSG00000163701.18	IL17RE	protein_coding	chr3	9902612	9916402	+	interleukin 17 receptor E [Source:HGNC Symbol;Acc:HGNC:18439]
ENST00000618064.1	1.3727	2.16644	1.89949	0.237137	0.025852	0.443083	0.352875	-1.50277	0.0324118	0.583451	down	=	ENST00000618064.1	LINC00923-008	lincRNA	chr15	97647983	97652148	-	ENSG00000251209.7	LINC00923	lincRNA	chr15	97572185	97874550	-	-
ENST00000498844.1	0	1.67075	0.934218	0.6329	2.783	0.390846	4.77033	2.25409	0.0324325	0.583451	up	=	ENST00000498844.1	OSR1-003	processed_transcript	chr2	19357706	19358623	-	ENSG00000143867.6	OSR1	protein_coding	chr2	19351485	19358653	-	odd-skipped related transciption factor 1 [Source:HGNC Symbol;Acc:HGNC:8111]
MSTRG.53286.1	3.12226	8.18899	5.75096	1.92113	7.41689	1.93004	2.83195	1.5018	0.0324942	0.583661	up	u	-	-	-	chr12	35614753	35657380	-	-	-	-	-	-	-	-	-
ENST00000448898.1	0	0.839612	0	0	1.26118	0	3.29898	1.72202	0.0324945	0.583661	up	=	ENST00000448898.1	AC006482.1-001	lincRNA	chr7	17679549	17680659	+	ENSG00000228675.1	AC006482.1	lincRNA	chr7	17679549	17680659	+	-
ENST00000415387.1	1.24276	1.40135	1.69057	0.093488	0.133009	0.411532	0.442376	-1.17665	0.032522	0.583661	down	=	ENST00000415387.1	AC079610.1-001	sense_overlapping	chr2	212581357	213021545	-	ENSG00000273118.1	AC079610.1	sense_overlapping	chr2	212581357	213021545	-	-
ENST00000532058.1	1.30245	0.85945	1.31109	0.49513	0.095864	0.196548	0.445321	-1.16708	0.0325288	0.583661	down	=	ENST00000532058.1	PPP5C-012	retained_intron	chr19	46381726	46383998	+	ENSG00000011485.14	PPP5C	protein_coding	chr19	46346994	46392981	+	protein phosphatase 5 catalytic subunit [Source:HGNC Symbol;Acc:HGNC:9322]
MSTRG.95353.1	2.42815	3.34449	3.14316	0.922869	5.47845	0.085151	3.79021	1.92228	0.0325348	0.583661	up	o	ENST00000483947.1	RPL7AP64-001	processed_pseudogene	chr17	7140930	7141592	+	ENSG00000213876.4	RPL7AP64	processed_pseudogene	chr17	7140930	7141592	+	-
ENST00000503065.1	0.288824	0.458785	0	0.304212	1.40769	0.102405	2.85311	1.51253	0.0325464	0.583661	up	=	ENST00000503065.1	FYB-008	processed_transcript	chr5	39269645	39274472	-	ENSG00000082074.15	FYB	protein_coding	chr5	39105236	39274528	-	FYN binding protein [Source:HGNC Symbol;Acc:HGNC:4036]
ENST00000565111.1	2.42081	1.25045	2.84729	0.063626	0	0.262176	0.256594	-1.96244	0.0326013	0.584323	down	=	ENST00000565111.1	CTD-3126B10.4-001	lincRNA	chr16	2644084	2645214	-	ENSG00000260176.1	CTD-3126B10.4	lincRNA	chr16	2644084	2645214	-	-
ENST00000511509.1	1.18819	2.61674	2.39217	0.682873	2.73718	0.105089	2.47935	1.30996	0.0326593	0.584699	up	=	ENST00000511509.1	HSD3BP4-001	unprocessed_pseudogene	chr1	119564066	119572067	+	ENSG00000203855.7	HSD3BP4	unprocessed_pseudogene	chr1	119564066	119572067	+	-
ENST00000526393.5	0	0	0.212218	0	1.60463	0.18975	3.56205	1.83271	0.0327096	0.585304	up	=	ENST00000526393.5	FAM86C1-004	nonsense_mediated_decay	chr11	71787511	71796940	+	ENSG00000158483.15	FAM86C1	protein_coding	chr11	71787510	71801236	+	family with sequence similarity 86 member C1 [Source:HGNC Symbol;Acc:HGNC:25561]
ENST00000557687.1	1.31329	4.29249	2.24889	0.830623	3.58091	0.147474	3.19618	1.67635	0.0327256	0.585351	up	=	ENST00000557687.1	RP11-260M19.1-001	lincRNA	chr14	104376530	104378951	-	ENSG00000258598.1	RP11-260M19.1	lincRNA	chr14	104376530	104378951	-	-
ENST00000460002.1	1.63878	1.47203	0.931209	0.024148	0.013535	0	0.426835	-1.22825	0.0328433	0.586475	down	=	ENST00000460002.1	PCOLCE-008	retained_intron	chr7	100604817	100605552	+	ENSG00000106333.12	PCOLCE	protein_coding	chr7	100602177	100608175	+	procollagen C-endopeptidase enhancer [Source:HGNC Symbol;Acc:HGNC:8738]
ENST00000426204.1	1.87146	1.09712	0.987206	0.505868	0.226604	0.540096	0.434307	-1.20321	0.0328436	0.586475	down	=	ENST00000426204.1	RP11-202G18.1-001	lincRNA	chr9	111139246	111284836	-	ENSG00000227531.1	RP11-202G18.1	lincRNA	chr9	111139246	111284836	-	-
ENST00000442533.1	0	0	0.176484	0	0.736054	0	2.1176	1.08243	0.032869	0.586475	up	=	ENST00000442533.1	UBE2DNL-002	processed_transcript	chrX	84934242	84934819	+	ENSG00000229547.4	UBE2DNL	transcribed_processed_pseudogene	chrX	84934151	84934890	+	-
ENST00000574909.1	0.985168	1.36655	0.595134	0.305023	2.41606	0.151373	3.00312	1.58646	0.0329356	0.587423	up	=	ENST00000574909.1	RNF213-016	retained_intron	chr17	80377678	80379798	+	ENSG00000173821.19	RNF213	protein_coding	chr17	80260866	80398786	+	ring finger protein 213 [Source:HGNC Symbol;Acc:HGNC:14539]
ENST00000463561.5	0	0.350116	0	0	0.650093	0.108849	2.00519	1.00374	0.0329668	0.58774	up	=	ENST00000463561.5	OR2A1-AS1-007	antisense	chr7	144251325	144355529	-	ENSG00000244479.6	OR2A1-AS1	antisense	chr7	144251264	144356181	-	-
ENST00000472021.1	1.97659	2.62978	1.80573	0.381874	4.06161	0.500698	3.05256	1.61002	0.0330309	0.588114	up	=	ENST00000472021.1	PRKCE-012	processed_transcript	chr2	45677025	45686347	+	ENSG00000171132.13	PRKCE	protein_coding	chr2	45651345	46187990	+	protein kinase C epsilon [Source:HGNC Symbol;Acc:HGNC:9401]
ENST00000497451.1	0.614502	0.563963	0.497084	0.229948	1.71386	0.065127	2.60129	1.37923	0.0330629	0.588114	up	=	ENST00000497451.1	AGBL4-005	processed_transcript	chr1	49527228	49851518	-	ENSG00000186094.16	AGBL4	protein_coding	chr1	48532855	50023913	-	ATP/GTP binding protein like 4 [Source:HGNC Symbol;Acc:HGNC:25892]
ENST00000632377.1	0.416463	2.21609	0.464357	0.088978	2.59522	0.086862	4.36481	2.12592	0.0330685	0.588114	up	=	ENST00000632377.1	MYOM2-008	processed_transcript	KI270821.1	265131	273097	+	ENSG00000274137.2	MYOM2	protein_coding	KI270821.1	228365	348679	+	myomesin 2 [Source:HGNC Symbol;Acc:HGNC:7614]
ENST00000511026.1	2.5239	5.1513	5.59508	0	5.88361	0	3.85668	1.94736	0.0330969	0.588214	up	=	ENST00000511026.1	PDK2-013	processed_transcript	chr17	50095737	50097449	+	ENSG00000005882.11	PDK2	protein_coding	chr17	50094737	50112152	+	pyruvate dehydrogenase kinase 2 [Source:HGNC Symbol;Acc:HGNC:8810]
MSTRG.228233.1	2.13676	3.24894	3.96586	1.07319	5.21607	1.0593	2.82838	1.49997	0.0331061	0.588214	up	o	ENST00000635775.1	RP11-419I17.1-001	lincRNA	chr8	12537079	12665588	-	ENSG00000283674.1	RP11-419I17.1	lincRNA	chr8	12537079	12665588	-	-
ENST00000620143.1	0.849514	3.1571	1.12321	0.339943	2.71018	0.1186	3.27499	1.71149	0.0331145	0.588214	up	=	ENST00000620143.1	RP11-93B14.10-001	antisense	chr20	62651272	62652186	-	ENSG00000276317.1	RP11-93B14.10	antisense	chr20	62651272	62652186	-	-
ENST00000625995.2	0	0	0	0.394918	0.803377	0	2.27979	1.1889	0.0331753	0.589054	up	=	ENST00000625995.2	LINC01320-012	lincRNA	chr2	34677555	34737468	+	ENSG00000228262.8	LINC01320	lincRNA	chr2	34677555	34738231	+	-
ENST00000581043.5	2.38883	1.97227	2.48282	0.61849	0.231923	0.132018	0.360284	-1.47279	0.0332823	0.589447	down	=	ENST00000581043.5	OSBPL1A-013	processed_transcript	chr18	24280842	24311532	-	ENSG00000141447.16	OSBPL1A	protein_coding	chr18	24162044	24397880	-	oxysterol binding protein like 1A [Source:HGNC Symbol;Acc:HGNC:16398]
ENST00000508416.1	2.53228	1.08531	1.79387	0.744503	0	0.270943	0.263917	-1.92184	0.0332986	0.589447	down	=	ENST00000508416.1	SKI-004	processed_transcript	chr1	2232479	2303038	+	ENSG00000157933.9	SKI	protein_coding	chr1	2228695	2310119	+	SKI proto-oncogene [Source:HGNC Symbol;Acc:HGNC:10896]
ENST00000522755.1	2.56347	1.53343	1.94474	0.565148	0	0.050408	0.279344	-1.83989	0.0333081	0.589447	down	=	ENST00000522755.1	RP11-24P4.1-002	lincRNA	chr8	21298206	21308174	+	ENSG00000254334.1	RP11-24P4.1	lincRNA	chr8	21298206	21309449	+	-
ENST00000619377.1	1.91933	1.79361	2.4262	0.250771	0.276063	0	0.45267	-1.14347	0.0333188	0.589447	down	=	ENST00000619377.1	MCRIP2-006	processed_transcript	chr16	636817	638620	+	ENSG00000172366.19	MCRIP2	protein_coding	chr16	636817	648474	+	MAPK regulated corepressor interacting protein 2 [Source:HGNC Symbol;Acc:HGNC:14142]
ENST00000440479.1	0	0	0	0	1.95969	0.391831	4.32519	2.11276	0.0333528	0.589583	up	=	ENST00000440479.1	AC105339.1-002	processed_transcript	chr15	82710473	82714026	-	ENSG00000228141.7	AC105339.1	transcribed_unitary_pseudogene	chr15	82710471	82714029	-	-
ENST00000489687.1	0	0	0.003536	0	2.37778	0.44838	5.16436	2.36859	0.0333676	0.589583	up	=	ENST00000489687.1	CNOT9-005	processed_transcript	chr2	218568931	218574159	+	ENSG00000144580.13	CNOT9	protein_coding	chr2	218568580	218597080	+	CCR4-NOT transcription complex subunit 9 [Source:HGNC Symbol;Acc:HGNC:10445]
ENST00000512672.1	0.152479	1.46204	1.58554	0.848692	3.35402	0.471322	4.67386	2.22461	0.0333719	0.589583	up	=	ENST00000512672.1	CTD-2593A12.3-001	processed_pseudogene	chr5	180967189	180970762	-	ENSG00000249287.1	CTD-2593A12.3	processed_pseudogene	chr5	180967189	180970762	-	-
ENST00000493139.1	0	0.315654	0	0.571027	1.90977	1.28358	3.38821	1.76052	0.0333805	0.589583	up	=	ENST00000493139.1	GBP1-008	processed_transcript	chr1	89058990	89060277	-	ENSG00000117228.9	GBP1	protein_coding	chr1	89052319	89065360	-	guanylate binding protein 1 [Source:HGNC Symbol;Acc:HGNC:4182]
ENST00000558831.5	0	0.839238	0	0	1.24573	0	3.2662	1.70761	0.0333955	0.58961	up	=	ENST00000558831.5	USP3-AS1-002	antisense	chr15	63587710	63600760	-	ENSG00000259248.5	USP3-AS1	antisense	chr15	63544247	63601589	-	-
ENST00000436501.1	0	2.05494	0	0	3.40109	0	8.74063	3.12774	0.0334608	0.59045	up	=	ENST00000436501.1	AC004869.3-001	lincRNA	chr7	46476457	46477940	-	ENSG00000240355.1	AC004869.3	lincRNA	chr7	46476457	46477940	-	-
ENST00000414430.5	2.1739	1.01425	1.52614	0.054103	0	0	0.336438	-1.57159	0.0334829	0.59045	down	=	ENST00000414430.5	CCDC18-AS1-018	antisense	chr1	93264672	93315269	-	ENSG00000223745.7	CCDC18-AS1	processed_transcript	chr1	93262186	93346025	-	-
ENST00000559827.1	0	1.58321	0.431521	0.102813	1.80456	0	3.98356	1.99406	0.0334836	0.59045	up	=	ENST00000559827.1	LINS1-010	processed_transcript	chr15	100580899	100603230	-	ENSG00000140471.16	LINS1	protein_coding	chr15	100559369	100603230	-	lines homolog 1 [Source:HGNC Symbol;Acc:HGNC:30922]
ENST00000455116.1	2.71379	1.7916	1.34506	0	0	0	0.31237	-1.67867	0.03352	0.590852	down	=	ENST00000455116.1	AP001625.5-001	sense_intronic	chr21	42508634	42509658	+	ENSG00000231867.1	AP001625.5	sense_intronic	chr21	42508624	42509661	+	-
ENST00000504145.5	0.156333	0	0.032743	0.346484	1.10931	0.427712	2.27377	1.18508	0.0335356	0.590889	up	=	ENST00000504145.5	RP11-37B2.1-005	lincRNA	chr8	89717428	89757711	-	ENSG00000251136.8	RP11-37B2.1	lincRNA	chr8	89609409	89757727	-	-
ENST00000556258.1	0	0	0	0.921835	2.16216	0	4.99571	2.32069	0.0335792	0.591064	up	=	ENST00000556258.1	EVL-025	retained_intron	chr14	100141180	100142235	+	ENSG00000196405.12	EVL	protein_coding	chr14	99971449	100144236	+	Enah/Vasp-like [Source:HGNC Symbol;Acc:HGNC:20234]
ENST00000583654.1	0.658317	1.64951	0.758635	0.442327	1.55985	0.145825	2.14207	1.09901	0.0335861	0.591064	up	=	ENST00000583654.1	RP11-571L19.7-001	antisense	chr4	98928897	98994994	+	ENSG00000263923.1	RP11-571L19.7	antisense	chr4	98928897	98994994	+	-
ENST00000634930.1	1.60857	2.33488	1.36472	0.476477	2.46279	0.186198	2.19002	1.13094	0.0336522	0.591749	up	=	ENST00000634930.1	RP11-90J7.3-007	lincRNA	chr10	78179174	78527338	+	ENSG00000282863.1	RP11-90J7.3	lincRNA	chr10	78179174	78675109	+	-
ENST00000520017.1	1.54889	2.44624	1.89112	0.557096	0	0.509016	0.311683	-1.68185	0.0336679	0.591749	down	=	ENST00000520017.1	RP11-10A14.3-001	antisense	chr8	9141424	9145435	+	ENSG00000254340.1	RP11-10A14.3	antisense	chr8	9141424	9145435	+	-
MSTRG.145907.1	1.65361	6.47933	4.1868	0.43152	4.27841	0.094238	3.21228	1.6836	0.0336699	0.591749	up	u	-	-	-	chr21	13871085	13890953	-	-	-	-	-	-	-	-	-
ENST00000521261.1	2.11629	2.13032	2.36106	0.4126	0.625702	0.836017	0.494839	-1.01497	0.0336844	0.591749	down	=	ENST00000521261.1	MCM4-017	retained_intron	chr8	47973692	47975785	+	ENSG00000104738.16	MCM4	protein_coding	chr8	47960185	47978160	+	minichromosome maintenance complex component 4 [Source:HGNC Symbol;Acc:HGNC:6947]
ENST00000617613.1	2.87275	1.71824	2.82874	0.662293	0.233549	0.249471	0.307566	-1.70103	0.0337294	0.591749	down	=	ENST00000617613.1	RP5-1024G6.9-001	unprocessed_pseudogene	chr1	53180921	53186900	+	ENSG00000277397.1	RP5-1024G6.9	unprocessed_pseudogene	chr1	53180921	53186900	+	-
ENST00000478344.6	2.10028	3.16656	2.84066	0.619666	0.218228	0.326625	0.345826	-1.53188	0.033742	0.591749	down	=	ENST00000478344.6	EXD3-008	nonsense_mediated_decay	chr9	137343159	137366541	-	ENSG00000187609.15	EXD3	protein_coding	chr9	137306896	137423262	-	exonuclease 3'-5' domain containing 3 [Source:HGNC Symbol;Acc:HGNC:26023]
ENST00000487619.1	3.02686	3.44463	2.44944	0.27336	0.195915	1.02924	0.257922	-1.955	0.0337469	0.591749	down	=	ENST00000487619.1	RPL7L1-006	processed_transcript	chr6	42879920	42883776	+	ENSG00000146223.14	RPL7L1	protein_coding	chr6	42879618	42889925	+	ribosomal protein L7 like 1 [Source:HGNC Symbol;Acc:HGNC:21370]
ENST00000574526.1	2.56017	2.679	3.31059	0.686019	0.473508	0.256057	0.405508	-1.3022	0.033863	0.593397	down	=	ENST00000574526.1	RP11-353N14.4-001	lincRNA	chr17	79919357	79924010	+	ENSG00000262188.1	RP11-353N14.4	lincRNA	chr17	79919357	79925462	+	-
ENST00000565127.1	2.32109	2.01762	3.21432	0.451706	0.491004	0.623929	0.403726	-1.30855	0.0338811	0.593397	down	=	ENST00000565127.1	RP11-157P23.2-001	lincRNA	chr18	47501172	47558383	+	ENSG00000261307.1	RP11-157P23.2	lincRNA	chr18	47501172	47558383	+	-
ENST00000469443.1	1.24964	2.03122	1.76298	0.209913	0	0.357764	0.366645	-1.44754	0.0340187	0.594845	down	=	ENST00000469443.1	PHGDH-007	processed_transcript	chr1	119734304	119735429	+	ENSG00000092621.11	PHGDH	protein_coding	chr1	119659798	119744215	+	phosphoglycerate dehydrogenase [Source:HGNC Symbol;Acc:HGNC:8923]
ENST00000523090.1	0	0	0.361343	0	1.76751	0	3.98194	1.99347	0.0340526	0.595122	up	=	ENST00000523090.1	RP11-158A14.1-001	lincRNA	chr8	6036433	6036974	-	ENSG00000253189.1	RP11-158A14.1	lincRNA	chr8	6036433	6036974	-	-
ENST00000522356.1	1.23821	1.71476	2.17538	0.573963	2.82903	0.416784	2.37956	1.2507	0.0340803	0.595122	up	=	ENST00000522356.1	ZDHHC11B-002	processed_transcript	chr5	710360	732671	-	ENSG00000206077.10	ZDHHC11B	protein_coding	chr5	710360	766952	-	zinc finger DHHC-type containing 11B [Source:HGNC Symbol;Acc:HGNC:32962]
MSTRG.14764.11	4.39632	6.69032	3.94383	0.442958	7.40743	0.362059	3.67098	1.87616	0.0340975	0.595122	up	u	-	-	-	chr1	143197802	143242010	-	-	-	-	-	-	-	-	-
ENST00000525312.1	1.318	2.02572	1.48918	0.27598	0.16656	0.255221	0.475677	-1.07195	0.0340982	0.595122	down	=	ENST00000525312.1	TEAD1-004	retained_intron	chr11	12828121	12865539	+	ENSG00000187079.15	TEAD1	protein_coding	chr11	12674591	12944483	+	TEA domain transcription factor 1 [Source:HGNC Symbol;Acc:HGNC:11714]
MSTRG.113405.1	7.43154	7.49841	6.6564	2.48231	2.59737	1.65577	0.491697	-1.02416	0.0341859	0.596337	down	u	-	-	-	chr19	24851981	24854793	-	-	-	-	-	-	-	-	-
MSTRG.188435.28	7.72178	5.91952	6.61685	3.99415	1.70533	2.24197	0.284763	-1.81216	0.0342333	0.596925	down	u	-	-	-	chr5	49613310	49646300	+	-	-	-	-	-	-	-	-
ENST00000455294.1	0	0.385256	0.784076	0.211664	1.66706	0	3.39298	1.76255	0.0342627	0.5972	up	=	ENST00000455294.1	AL022341.3-001	antisense	chr16	648473	649200	-	ENSG00000228201.1	AL022341.3	antisense	chr16	648473	649200	-	-
MSTRG.145601.3	102.114	84.3677	67.0027	23.9559	26.7937	22.8746	0.329156	-1.60315	0.0343234	0.598018	down	u	-	-	-	chr21	8451246	8472360	-	-	-	-	-	-	-	-	-
MSTRG.2424.1	1.83968	6.35172	2.02804	0	4.98432	0.029233	4.66173	2.22087	0.0343547	0.598087	up	i	ENST00000609981.5	PLCH2-010	protein_coding	chr1	2425980	2479804	+	ENSG00000149527.17	PLCH2	protein_coding	chr1	2425980	2505530	+	phospholipase C eta 2 [Source:HGNC Symbol;Acc:HGNC:29037]
ENST00000434284.1	2.63947	2.82856	3.06997	0.766945	0.655506	0.318378	0.472026	-1.08306	0.0343745	0.598096	down	=	ENST00000434284.1	U52111.14-001	antisense	chrX	153735626	153766453	-	ENSG00000232725.1	U52111.14	antisense	chrX	153735626	153766478	-	-
MSTRG.218569.5	0	0.564424	2.04043	0	9.2152	0.087221	19.9836	4.32075	0.0343939	0.598096	up	u	-	-	-	chr7	58818486	58840581	-	-	-	-	-	-	-	-	-
ENST00000371487.7	1.13451	1.6005	1.01764	0.298026	0	0.313427	0.422549	-1.24281	0.0344092	0.598096	down	=	ENST00000371487.7	CTD-2313F11.1-001	retained_intron	chr5	55021299	55024542	-	ENSG00000240535.8	CTD-2313F11.1	processed_transcript	chr5	55021299	55042844	-	-
ENST00000482479.1	0.047792	0.604737	0.235634	0.363901	0.874578	0.288243	2.00665	1.00479	0.0344201	0.598096	up	=	ENST00000482479.1	TFRC-013	retained_intron	chr3	196058211	196058958	-	ENSG00000072274.12	TFRC	protein_coding	chr3	196027183	196082189	-	transferrin receptor [Source:HGNC Symbol;Acc:HGNC:11763]
ENST00000553176.1	1.2412	2.77786	1.44396	0.378005	2.0432	0	2.13083	1.09142	0.0344237	0.598096	up	=	ENST00000553176.1	RP11-977G19.5-001	sense_overlapping	chr12	56162359	56190284	-	ENSG00000258199.1	RP11-977G19.5	sense_overlapping	chr12	56162359	56190284	-	-
ENST00000436028.1	0.800633	2.63507	2.49018	0.392719	2.78836	0.026066	2.99537	1.58273	0.034487	0.598958	up	=	ENST00000436028.1	AC024619.2-001	sense_intronic	chr17	29012865	29016512	+	ENSG00000238007.1	AC024619.2	sense_intronic	chr17	29012865	29016512	+	-
ENST00000492545.1	0	1.4794	0	0	2.39774	0.042296	5.89879	2.56042	0.0345009	0.598962	up	=	ENST00000492545.1	CTDSP1-003	processed_transcript	chr2	218398703	218400070	+	ENSG00000144579.7	CTDSP1	protein_coding	chr2	218398256	218405941	+	CTD small phosphatase 1 [Source:HGNC Symbol;Acc:HGNC:21614]
ENST00000496650.1	1.80282	1.21572	2.65106	0.191906	0	0.604606	0.271416	-1.88142	0.0345359	0.599331	down	=	ENST00000496650.1	SLC31A1-003	processed_transcript	chr9	113221587	113227660	+	ENSG00000136868.10	SLC31A1	protein_coding	chr9	113221562	113264492	+	solute carrier family 31 member 1 [Source:HGNC Symbol;Acc:HGNC:11016]
ENST00000475416.1	0	0.794781	0	0.258114	1.24845	0	3.19338	1.67509	0.034613	0.599737	up	=	ENST00000475416.1	HLA-L-001	transcribed_unprocessed_pseudogene	GL000253.2	1569852	1572568	+	ENSG00000239618.6	HLA-L	transcribed_unprocessed_pseudogene	GL000253.2	1569834	1577184	+	-
ENST00000533481.1	0	0	0.1311	0.284211	0.730238	0	2.07931	1.0561	0.0346142	0.599737	up	=	ENST00000533481.1	RP11-98D18.9-002	antisense	chr1	151790804	151791545	+	ENSG00000203288.3	RP11-98D18.9	antisense	chr1	151790804	151794402	+	-
ENST00000453862.1	1.5889	1.96767	2.5446	0.657772	0.252679	0.587325	0.390383	-1.35704	0.0346688	0.59997	down	=	ENST00000453862.1	LINC00456-001	lincRNA	chr13	97172469	97179622	-	ENSG00000233124.1	LINC00456	lincRNA	chr13	97172469	97179622	-	-
ENST00000566098.1	1.60785	2.64329	2.55088	1.16826	3.03438	0.49447	2.12208	1.08548	0.0347816	0.600969	up	=	ENST00000566098.1	RP11-105C19.1-001	lincRNA	chr16	22612543	22613483	-	ENSG00000260905.1	RP11-105C19.1	lincRNA	chr16	22612543	22613483	-	-
ENST00000426260.5	0	0.219094	0.166833	0	0.874067	0.261195	2.19112	1.13167	0.0348157	0.601114	up	=	ENST00000426260.5	AC007403.2-002	lincRNA	chr2	66904436	66971462	+	ENSG00000230525.5	AC007403.2	lincRNA	chr2	66904436	66971462	+	-
ENST00000528022.1	0	0.666777	0.145663	0.075321	1.28757	0.333737	2.87529	1.52371	0.0348175	0.601114	up	=	ENST00000528022.1	BCAS2P1-001	processed_pseudogene	chr11	83132056	83134737	+	ENSG00000255051.1	BCAS2P1	processed_pseudogene	chr11	83132056	83134737	+	-
ENST00000523995.1	0	0	0	0	0.719853	0.187765	2.07385	1.05231	0.0349259	0.602214	up	=	ENST00000523995.1	RP11-37B2.1-009	lincRNA	chr8	89720944	89722350	-	ENSG00000251136.8	RP11-37B2.1	lincRNA	chr8	89609409	89757727	-	-
ENST00000581177.1	0.428837	0.643923	0.215666	0.147599	1.1021	0.065137	2.10217	1.07188	0.0349261	0.602214	up	=	ENST00000581177.1	RP11-370A5.1-004	antisense	chr18	22723503	22731565	-	ENSG00000266850.1	RP11-370A5.1	antisense	chr18	22723491	22907721	-	-
MSTRG.113680.1	7.9094	4.70294	5.48867	1.10768	0	0	0.114745	-3.1235	0.034968	0.602522	down	u	-	-	-	chr19	26249384	26348669	-	-	-	-	-	-	-	-	-
ENST00000495094.1	0	0.949254	0.865839	0	1.63793	0.064162	3.29397	1.71983	0.0350414	0.603012	up	=	ENST00000495094.1	WWTR1-AS1-003	antisense	chr3	149657020	149658311	+	ENSG00000241313.2	WWTR1-AS1	antisense	chr3	149657020	149661364	+	-
ENST00000553568.1	0	1.16326	0.785085	0	2.60467	0.390753	4.79787	2.26239	0.0350703	0.603012	up	=	ENST00000553568.1	RP11-203M5.6-001	transcribed_unprocessed_pseudogene	chr14	20437982	20441268	+	ENSG00000259162.1	RP11-203M5.6	transcribed_unprocessed_pseudogene	chr14	20437982	20441268	+	-
ENST00000635680.1	2.07794	2.0221	1.62279	0.462146	0	0	0.328966	-1.60399	0.0351077	0.603012	down	=	ENST00000635680.1	LINC01630-004	lincRNA	chr18	51391998	51636073	+	ENSG00000227115.7	LINC01630	lincRNA	chr18	51346249	51643939	+	-
ENST00000366167.2	0.194267	1.33033	1.445	0.449063	2.39618	0.147891	3.62048	1.85618	0.0352829	0.605012	up	=	ENST00000366167.2	AC073343.13-001	antisense	chr7	6663974	6708901	+	ENSG00000228010.5	AC073343.13	antisense	chr7	6663974	6708901	+	-
ENST00000563715.1	1.99429	1.44103	2.16209	0.106118	0.264138	0.036413	0.450235	-1.15125	0.0352925	0.605012	down	=	ENST00000563715.1	RP3-388M5.9-002	antisense	chr22	43812456	43817394	+	ENSG00000261251.1	RP3-388M5.9	antisense	chr22	43812456	43817394	+	-
ENST00000484988.2	0	0.662738	0	0.134441	0.957204	0	2.63588	1.39829	0.0353334	0.605476	up	=	ENST00000484988.2	SGIP1-009	processed_transcript	chr1	66615939	66626105	+	ENSG00000118473.21	SGIP1	protein_coding	chr1	66533383	66748299	+	SH3 domain GRB2 like endophilin interacting protein 1 [Source:HGNC Symbol;Acc:HGNC:25412]
MSTRG.113628.1	5.24138	7.34938	5.68375	1.14781	12.8073	1.68369	4.69072	2.22981	0.0353696	0.605859	up	u	-	-	-	chr19	25288486	25317039	-	-	-	-	-	-	-	-	-
ENST00000464508.1	0	0	0.212653	0.16131	1.03338	0.302817	2.36761	1.24343	0.0354065	0.606016	up	=	ENST00000464508.1	HM13-022	processed_transcript	chr20	31547406	31549033	+	ENSG00000101294.16	HM13	protein_coding	chr20	31514428	31577923	+	histocompatibility minor 13 [Source:HGNC Symbol;Acc:HGNC:16435]
ENST00000509760.1	0.042653	0.814945	0.522858	0.167332	1.00028	0.078539	2.23816	1.16232	0.0354278	0.606143	up	=	ENST00000509760.1	FZD10-AS1-002	lincRNA	chr12	130151593	130161678	-	ENSG00000250208.6	FZD10-AS1	processed_transcript	chr12	130144315	130162256	-	-
ENST00000621154.1	0.555423	1.8407	1.81786	0.436417	2.3035	0.232326	2.71179	1.43924	0.0354746	0.606214	up	=	ENST00000621154.1	RP11-989E6.13-001	unprocessed_pseudogene	chr16	32916974	32946392	+	ENSG00000277304.1	RP11-989E6.13	unprocessed_pseudogene	chr16	32916974	32946392	+	-
ENST00000540743.1	0	1.42667	0.665823	0.291542	2.12792	0.356325	3.92392	1.9723	0.0355028	0.606214	up	=	ENST00000540743.1	CLEC2B-003	retained_intron	chr12	9856901	9869386	-	ENSG00000110852.4	CLEC2B	protein_coding	chr12	9852984	9870136	-	C-type lectin domain family 2 member B [Source:HGNC Symbol;Acc:HGNC:2053]
ENST00000557099.2	0.123838	0	0	0.015395	1.18128	0	2.8725	1.52231	0.0355189	0.606214	up	=	ENST00000557099.2	ADCY4-004	retained_intron	chr14	24332238	24335093	-	ENSG00000129467.13	ADCY4	protein_coding	chr14	24318349	24335093	-	adenylate cyclase 4 [Source:HGNC Symbol;Acc:HGNC:235]
ENST00000585072.5	1.56117	1.80269	2.55994	0	0	0.361345	0.314654	-1.66816	0.0355217	0.606214	down	=	ENST00000585072.5	RP11-161I6.2-002	lincRNA	chr18	1883524	1906650	-	ENSG00000263745.5	RP11-161I6.2	lincRNA	chr18	1883524	2240847	-	-
ENST00000633832.1	0	0	0.312634	0	1.38299	0	3.24071	1.69631	0.0355565	0.606214	up	=	ENST00000633832.1	CTB-186H2.2-002	processed_transcript	KI270857.1	198034	200008	-	ENSG00000282525.1	CTB-186H2.2	transcribed_unprocessed_pseudogene	KI270857.1	198034	200008	-	-
ENST00000506335.1	0.206637	1.97118	1.20544	0.381422	2.29867	0.155758	3.58087	1.84031	0.0355788	0.606214	up	=	ENST00000506335.1	CTD-2194D22.3-001	antisense	chr5	1883966	1884649	+	ENSG00000249116.1	CTD-2194D22.3	antisense	chr5	1883966	1884649	+	-
ENST00000471001.1	0	0.544353	0.070627	0	0.721376	0.046557	2.13061	1.09127	0.0355846	0.606214	up	=	ENST00000471001.1	NIPSNAP3A-002	processed_transcript	chr9	104753599	104759130	+	ENSG00000136783.9	NIPSNAP3A	protein_coding	chr9	104747688	104760122	+	nipsnap homolog 3A [Source:HGNC Symbol;Acc:HGNC:23619]
ENST00000428999.1	3.39433	2.99916	2.21885	0.508867	0.540913	0.310953	0.411676	-1.28042	0.0356685	0.606859	down	=	ENST00000428999.1	LINC01522-001	lincRNA	chr20	47980488	47988744	-	ENSG00000237423.1	LINC01522	lincRNA	chr20	47980488	47988744	-	-
ENST00000579492.1	0	1.12211	0.24607	0.704537	1.89149	0.484319	3.61784	1.85513	0.0356919	0.606859	up	=	ENST00000579492.1	RP11-14P20.1-001	lincRNA	chr18	508568	515294	-	ENSG00000264265.1	RP11-14P20.1	lincRNA	chr18	508568	515294	-	-
ENST00000440094.2	2.65475	2.31457	1.73138	0.208957	0.412879	0.264906	0.449163	-1.15469	0.0357209	0.607117	down	=	ENST00000440094.2	RP11-182M20.2-001	antisense	chr13	75375511	75377294	-	ENSG00000225203.2	RP11-182M20.2	antisense	chr13	75375511	75377294	-	-
MSTRG.62137.1	2.63591	3.21404	2.25969	0.3416	10.6804	0.678863	8.27957	3.04956	0.0358001	0.607847	up	u	-	-	-	chr13	17801396	17875714	-	-	-	-	-	-	-	-	-
ENST00000527862.1	0	1.58016	0	0	2.43	0	6.07036	2.60178	0.0358097	0.607847	up	=	ENST00000527862.1	DBF4B-004	retained_intron	chr17	44733659	44749399	+	ENSG00000161692.17	DBF4B	protein_coding	chr17	44708608	44752264	+	DBF4 zinc finger B [Source:HGNC Symbol;Acc:HGNC:17883]
ENST00000519159.5	1.4693	2.5503	2.44196	0.95028	4.23079	0	3.78242	1.91931	0.0358425	0.607847	up	=	ENST00000519159.5	RP11-563N12.2-002	lincRNA	chr8	20350210	20370475	+	ENSG00000253164.5	RP11-563N12.2	lincRNA	chr8	20350210	20372769	+	-
ENST00000270720.11	0	0	0	0	0.990421	0.250384	2.51981	1.33332	0.035865	0.607847	up	=	ENST00000270720.11	CFAP74-007	retained_intron	chr1	1953313	2003837	-	ENSG00000142609.17	CFAP74	protein_coding	chr1	1921951	2003837	-	cilia and flagella associated protein 74 [Source:HGNC Symbol;Acc:HGNC:29368]
ENST00000420479.1	0	0	0	0	1.08099	0.268649	2.67488	1.41948	0.0358752	0.607847	up	=	ENST00000420479.1	NCOR1P3-001	unprocessed_pseudogene	chr7	57599794	57610104	+	ENSG00000233601.1	NCOR1P3	unprocessed_pseudogene	chr7	57599794	57610104	+	-
ENST00000426329.6	1.39821	0.951793	1.82034	0.22806	0	0.042937	0.380613	-1.3936	0.036039	0.6085	down	=	ENST00000426329.6	CARM1P1-001	transcribed_unprocessed_pseudogene	chr9	2907073	3053408	-	ENSG00000227835.8	CARM1P1	transcribed_unprocessed_pseudogene	chr9	2907073	3053408	-	-
ENST00000634659.1	1.29289	0.811792	0.870685	0.01672	0	0.441716	0.408431	-1.29184	0.0360739	0.608853	down	=	ENST00000634659.1	AJ006998.2-010	lincRNA	chr21	15436682	15442362	-	ENSG00000229425.2	AJ006998.2	lincRNA	chr21	15370500	15627342	-	-
ENST00000567458.2	0	0.806691	0	0.739208	1.68238	0.275699	3.66395	1.8734	0.0361112	0.608983	up	=	ENST00000567458.2	IGHV2OR16-5-001	IG_V_gene	chr16	32847713	32848156	+	ENSG00000259303.5	IGHV2OR16-5	IG_V_gene	chr16	32847713	32848156	+	immunoglobulin heavy variable 2/OR16-5 (non-functional) [Source:HGNC Symbol;Acc:HGNC:5579]
MSTRG.188160.1	5.29085	10.9661	10.4216	2.15224	11.3101	2.4401	2.92276	1.54733	0.036148	0.609163	up	u	-	-	-	chr5	47062610	47075642	+	-	-	-	-	-	-	-	-
ENST00000523730.1	0	0.855464	0.777054	0.294124	1.44236	0	2.97508	1.57293	0.0362031	0.609435	up	=	ENST00000523730.1	GABRB2-007	processed_transcript	chr5	161546746	161549044	-	ENSG00000145864.12	GABRB2	protein_coding	chr5	161288429	161549044	-	gamma-aminobutyric acid type A receptor beta2 subunit [Source:HGNC Symbol;Acc:HGNC:4082]
ENST00000587777.1	1.32236	0.529148	0.717474	0.728835	0	0.406569	0.396715	-1.33383	0.036218	0.609435	down	=	ENST00000587777.1	CTB-70G10.1-001	lincRNA	chr19	28294093	28313500	-	ENSG00000266928.1	CTB-70G10.1	lincRNA	chr19	28294093	28313500	-	-
ENST00000504947.1	2.02256	2.06507	2.99637	0.558042	0.246815	0.236248	0.368827	-1.43898	0.0362489	0.609435	down	=	ENST00000504947.1	GAK-023	retained_intron	chr4	882768	884390	-	ENSG00000178950.16	GAK	protein_coding	chr4	849276	932373	-	cyclin G associated kinase [Source:HGNC Symbol;Acc:HGNC:4113]
ENST00000417384.1	0.050157	1.31035	0.384737	0.406944	1.63966	0	3.47301	1.79619	0.0362654	0.609435	up	=	ENST00000417384.1	RP11-30O15.1-002	lincRNA	chr3	187796255	187805137	+	ENSG00000224049.1	RP11-30O15.1	lincRNA	chr3	187796187	187805258	+	-
ENST00000614278.1	1.85507	2.5846	1.97981	0.666596	0.446298	0.471588	0.490058	-1.02898	0.0362675	0.609435	down	=	ENST00000614278.1	RP11-424E7.6-001	unprocessed_pseudogene	chr9	138177426	138179774	-	ENSG00000278130.1	RP11-424E7.6	unprocessed_pseudogene	chr9	138177426	138179774	-	-
ENST00000569846.1	0.222054	0.968744	0.639744	0.388313	1.16088	0	2.21442	1.14693	0.0363308	0.609972	up	=	ENST00000569846.1	RP11-160C18.2-005	processed_transcript	chr15	78660644	78703884	+	ENSG00000261303.5	RP11-160C18.2	transcribed_unprocessed_pseudogene	chr15	78660644	78735495	+	-
ENST00000620434.1	0.253362	0	0	0.422897	2.28167	0.142357	4.45382	2.15504	0.0363356	0.609972	up	=	ENST00000620434.1	RP11-339A11.3-001	unprocessed_pseudogene	chr1	80124004	80124361	+	ENSG00000277670.1	RP11-339A11.3	unprocessed_pseudogene	chr1	80124004	80124361	+	-
ENST00000521950.1	0.286843	0.402459	0	0	1.39155	0	3.00872	1.58915	0.036474	0.612059	up	=	ENST00000521950.1	ANGPT1-005	retained_intron	chr8	107283997	107321993	-	ENSG00000154188.9	ANGPT1	protein_coding	chr8	107249482	107498055	-	angiopoietin 1 [Source:HGNC Symbol;Acc:HGNC:484]
ENST00000502700.2	0	0.487601	0.034865	0.135902	0.850247	0.240202	2.22402	1.15317	0.0365354	0.612473	up	=	ENST00000502700.2	RP11-123O10.3-003	lincRNA	chr12	67086778	67095554	-	ENSG00000257083.5	RP11-123O10.3	lincRNA	chr12	67035508	67096406	-	-
ENST00000565312.2	1.79763	1.01597	1.17284	0.183587	0.197433	0.399904	0.439502	-1.18606	0.0365618	0.61255	down	=	ENST00000565312.2	RP11-352D13.6-002	antisense	chr15	69282963	69298758	-	ENSG00000261634.3	RP11-352D13.6	antisense	chr15	69278328	69298763	-	-
ENST00000432834.1	1.29797	1.52751	0.858167	0.827982	2.70891	0.693857	2.45767	1.29729	0.0366055	0.612772	up	=	ENST00000432834.1	RP5-860P4.2-001	lincRNA	chr20	24679547	24680991	+	ENSG00000231015.1	RP5-860P4.2	lincRNA	chr20	24679547	24680991	+	-
ENST00000435112.5	0.805952	1.25037	0.660608	0.131529	1.77294	0.249812	2.29939	1.20125	0.0366146	0.612772	up	=	ENST00000435112.5	AC002539.1-001	antisense	chr17	70017324	70128859	-	ENSG00000230258.6	AC002539.1	antisense	chr17	70017324	70128859	-	-
ENST00000566684.1	1.23554	0.75582	0.566137	0.205122	0	0.206993	0.460475	-1.11881	0.0366637	0.613125	down	=	ENST00000566684.1	RP11-382N13.2-001	lincRNA	chr16	5215394	5220594	-	ENSG00000261811.1	RP11-382N13.2	lincRNA	chr16	5215394	5220594	-	-
ENST00000438113.1	0.498773	0.409703	0.070924	0.48025	2.32266	0.405594	3.64538	1.86607	0.0367405	0.613938	up	=	ENST00000438113.1	LINC01422-001	lincRNA	chr22	26903340	26920611	+	ENSG00000235271.5	LINC01422	lincRNA	chr22	26903292	26920611	+	-
ENST00000502880.1	1.46596	0.967666	0.972445	0.043465	0.106593	0.329849	0.454581	-1.13739	0.0367628	0.614076	down	=	ENST00000502880.1	RP11-143H17.1-001	unprocessed_pseudogene	chrX	155137111	155156503	+	ENSG00000235991.4	RP11-143H17.1	unprocessed_pseudogene	chrX	155137111	155156503	+	-
ENST00000390295.3	3.58576	1.89829	3.06713	0.715435	0.4255	0.429386	0.315616	-1.66376	0.0368238	0.614626	down	=	ENST00000390295.3	IGLV7-46-001	IG_V_gene	chr22	22369614	22370087	+	ENSG00000211649.3	IGLV7-46	IG_V_gene	chr22	22369614	22370087	+	immunoglobulin lambda variable 7-46 (gene/pseudogene) [Source:HGNC Symbol;Acc:HGNC:5930]
ENST00000546615.1	0.685435	1.52291	0.821062	0.313845	2.19614	0.651293	2.56903	1.36122	0.0369106	0.615206	up	=	ENST00000546615.1	RP11-701H24.3-001	lincRNA	chr15	25027736	25032047	-	ENSG00000257647.1	RP11-701H24.3	lincRNA	chr15	25027736	25032047	-	-
MSTRG.141200.8	2.70913	3.29465	4.4832	4.08228	14.0141	1.2473	7.792	2.96199	0.0369702	0.615206	up	u	-	-	-	chr20	26601663	26608033	-	-	-	-	-	-	-	-	-
ENST00000439998.1	2.75966	1.73189	4.35425	0.294031	0	0.93114	0.1824	-2.45482	0.0369711	0.615206	down	=	ENST00000439998.1	AC007349.7-001	antisense	chr7	36838972	36841373	+	ENSG00000230831.1	AC007349.7	antisense	chr7	36838972	36841373	+	-
ENST00000339436.11	0.03506	0.055607	0.125651	1.20135	2.65354	2.55846	3.65591	1.87023	0.0369787	0.615206	up	=	ENST00000339436.11	SRSF3-003	retained_intron	chr6	36594368	36600881	+	ENSG00000112081.16	SRSF3	protein_coding	chr6	36594353	36605600	+	serine and arginine rich splicing factor 3 [Source:HGNC Symbol;Acc:HGNC:10785]
ENST00000496021.1	3.45686	3.65779	3.36054	0.137812	0.669413	0.598487	0.398952	-1.32571	0.0369797	0.615206	down	=	ENST00000496021.1	GON4L-010	processed_transcript	chr1	155767086	155771201	-	ENSG00000116580.18	GON4L	protein_coding	chr1	155749662	155859400	-	gon-4 like [Source:HGNC Symbol;Acc:HGNC:25973]
ENST00000581029.5	0	0.98605	0.109663	0.148703	1.26603	0.035554	3.11548	1.63945	0.0369853	0.615206	up	=	ENST00000581029.5	GAPLINC-002	lincRNA	chr18	3466250	3473203	+	ENSG00000266835.5	GAPLINC	lincRNA	chr18	3466250	3478978	+	-
ENST00000530934.5	2.11137	3.80312	2.49029	0.265847	0	0.344506	0.273051	-1.87276	0.0370248	0.615629	down	=	ENST00000530934.5	RAD9A-002	retained_intron	chr11	67392882	67396315	+	ENSG00000172613.7	RAD9A	protein_coding	chr11	67317871	67398410	+	RAD9 checkpoint clamp component A [Source:HGNC Symbol;Acc:HGNC:9827]
ENST00000481922.1	0	0	0	0.805254	1.70999	0	4.01624	2.00585	0.0371091	0.616326	up	=	ENST00000481922.1	MYH7B-003	processed_transcript	chr20	34980047	34981275	+	ENSG00000078814.15	MYH7B	protein_coding	chr20	34975403	35002437	+	myosin heavy chain 7B [Source:HGNC Symbol;Acc:HGNC:15906]
ENST00000458194.1	1.18973	1.33816	0.836544	0.734117	2.36471	0.427276	2.36108	1.23945	0.0371233	0.616329	up	=	ENST00000458194.1	RP3-398G3.5-001	antisense	chr6	152402398	152404966	+	ENSG00000226193.1	RP3-398G3.5	antisense	chr6	152402398	152404966	+	-
MSTRG.230979.1	7.71707	9.65698	7.41021	0	0.165816	1.41071	0.106678	-3.22867	0.037188	0.617109	down	u	-	-	-	chr8	45927649	45930227	+	-	-	-	-	-	-	-	-
ENST00000425324.2	1.96915	1.87513	3.37092	0.184368	0.061934	0.563365	0.271759	-1.8796	0.0372046	0.617109	down	=	ENST00000425324.2	PAICSP1-001	processed_pseudogene	chr9	37878116	37879493	+	ENSG00000226055.2	PAICSP1	processed_pseudogene	chr9	37878116	37879493	+	-
ENST00000492787.6	2.5484	2.12141	3.8704	0.33189	0.315211	0.385474	0.327233	-1.61161	0.0372127	0.617109	down	=	ENST00000492787.6	REPS1-012	retained_intron	chr6	138908795	138915187	-	ENSG00000135597.18	REPS1	protein_coding	chr6	138903493	138988261	-	RALBP1 associated Eps domain containing 1 [Source:HGNC Symbol;Acc:HGNC:15578]
ENST00000559379.5	2.08373	1.97483	1.4222	0	0	0.564455	0.29979	-1.73797	0.0372403	0.617112	down	=	ENST00000559379.5	RP11-321G12.1-001	lincRNA	chr15	63390136	63432177	+	ENSG00000259459.5	RP11-321G12.1	lincRNA	chr15	63390136	63438320	+	-
ENST00000515423.1	0	0	0	0.693002	1.39064	0.010784	3.35569	1.74661	0.0372411	0.617112	up	=	ENST00000515423.1	PANK4-011	retained_intron	chr1	2514413	2515937	-	ENSG00000157881.13	PANK4	protein_coding	chr1	2508533	2526628	-	pantothenate kinase 4 [Source:HGNC Symbol;Acc:HGNC:19366]
ENST00000422494.1	0.513902	1.16888	1.57458	0.429447	2.1722	0.133117	2.75762	1.46343	0.0372751	0.617208	up	=	ENST00000422494.1	LINC01384-001	lincRNA	chr20	22587522	22607517	-	ENSG00000237396.1	LINC01384	lincRNA	chr20	22587522	22607517	-	-
ENST00000619863.1	0	0	0	0	4.54422	0.77605	9.90558	3.30824	0.0372953	0.617307	up	=	ENST00000619863.1	ACHE-005	processed_transcript	chr7	100896224	100896974	-	ENSG00000087085.13	ACHE	protein_coding	chr7	100889994	100896974	-	acetylcholinesterase (Cartwright blood group) [Source:HGNC Symbol;Acc:HGNC:108]
ENST00000551421.1	0	1.11558	0.015884	0	1.67522	0.053717	4.1212	2.04306	0.0373595	0.6179	up	=	ENST00000551421.1	RP11-620J15.3-002	lincRNA	chr12	57931528	57936079	-	ENSG00000257698.1	RP11-620J15.3	lincRNA	chr12	57931528	57936175	-	-
MSTRG.1105.1	13.0673	21.2624	20.8037	6.45476	2.14209	5.51188	0.137234	-2.86529	0.0373716	0.6179	down	u	-	-	-	KI270754.1	32682	36183	+	-	-	-	-	-	-	-	-
ENST00000547948.1	0.305211	0.824859	0.968162	0.324396	1.33815	0	2.2468	1.16787	0.0374014	0.6179	up	=	ENST00000547948.1	RP11-116D17.1-001	lincRNA	chr12	115363012	115364745	+	ENSG00000257726.1	RP11-116D17.1	lincRNA	chr12	115363012	115364745	+	-
MSTRG.243021.1	0	0.345492	1.18772	0.079508	3.53434	0	6.95747	2.79856	0.0374018	0.6179	up	u	-	-	-	chr9	60566433	60688430	+	-	-	-	-	-	-	-	-
[truncated: 324 more rows]
