# Supplementary material for: Aberrant Expression of Long Non-coding RNAs in Exosomes in Follicle Fluid From PCOS Patients
Source: Front Genet. 2021 Feb 17;11:608178. doi: 10.3389/fgene.2020.608178 (PMC7925891; doi:10.3389/fgene.2020.608178)
Supplement: Supplementary file 3 [file Table_3.XLSX]

## Sheet: Sheet1
GO_accession	Description	Ontology	pValue	Gene Name	Number of genes
GO:0071840	cellular component organization or biogenesis	BP	1e-05	AAR2,ABLIM1,ACAA2,ACTG1,ACVR1B,ACVR1C,ADAM15,ADD1,ADGRL1,ADIPOR1,ADORA1,AGRN,AGTR1,AIFM1,AKAIN1,AKAP13,AKAP4,AKAP8L,AKT1S1,AKT2,ANAPC5,ANK2,ANK3,ANXA6,AP1M1,APBB2,APOC2,AQP3,ARF4,ARHGAP10,ARHGAP4,ARHGEF1,ARHGEF10,ARHGEF5,ARID1A,ARL2,ARL6,ARTN,ASIC1,ASNA1,ATAD2B,ATG3,ATL3,ATP10B,ATP11C,ATP2A2,ATP6V0A1,ATP6V0D1,ATP6V1G2,ATR,AURKA,BAG6,BAIAP2L1,BAZ1A,BBS12,BCL2L11,BCL6,BDNF,BET1,BHLHB9,BMF,BRCA1,BRD…	608
GO:0016043	cellular component organization	BP	4.4e-06	AAR2,ABLIM1,ACAA2,ACTG1,ACVR1B,ACVR1C,ADAM15,ADD1,ADGRL1,ADIPOR1,ADORA1,AGRN,AGTR1,AIFM1,AKAIN1,AKAP13,AKAP4,AKAP8L,AKT1S1,AKT2,ANAPC5,ANK2,ANK3,ANXA6,AP1M1,APBB2,APOC2,AQP3,ARF4,ARHGAP10,ARHGAP4,ARHGEF1,ARHGEF10,ARHGEF5,ARID1A,ARL2,ARL6,ARTN,ASIC1,ASNA1,ATAD2B,ATG3,ATL3,ATP10B,ATP11C,ATP2A2,ATP6V0A1,ATP6V0D1,ATP6V1G2,ATR,AURKA,BAG6,BAIAP2L1,BAZ1A,BBS12,BCL2L11,BCL6,BDNF,BET1,BHLHB9,BMF,BRCA1,BRD…	598
GO:0044767	single-organism developmental process	BP	8.9e-05	ABLIM1,ACADM,ACADVL,ACKR3,ACRBP,ACTG1,ACVR1,ACVR1B,ACVR1C,ADAM12,ADAM15,ADD1,ADGRG1,ADGRL1,ADGRV1,ADIPOR1,ADORA1,AES,AFF4,AGRN,AGTR1,AIMP2,AKAP13,AKT2,ALOX15B,ANK2,ANK3,ANKRD49,AP1B1,AP1M1,APBB2,AQP3,ARF4,ARHGAP4,ARHGEF1,ARHGEF10,ARID1A,ARL4A,ARL6,ARTN,ASTN2,ATG3,ATP11C,ATP2A2,ATP2B1,ATP5F1,ATP6V0D1,ATR,AURKA,BAG6,BBS12,BCAP29,BCAR3,BCL2L11,BCL2L12,BCL6,BDNF,BHLHB9,BRCA1,BSCL2,BSG,BTD,C10orf11,CA…	560
GO:0023051	regulation of signaling	BP	9.4e-05	ABCC8,ABCC9,ABR,ACAA2,ACKR3,ACVR1,ACVR1B,ACVR1C,ADGRG1,ADH7,ADIPOR1,ADORA1,AES,AGTR1,AKAIN1,AKAP13,AKAP4,AKT1S1,ALOX15B,ANK2,ARHGAP10,ARHGAP31,ARHGAP4,ARHGAP45,ARHGAP8,ARHGEF1,ARHGEF10,ARHGEF25,ARHGEF3,ARHGEF5,ARL2,ARL6,ASIC1,ATP1B2,ATP2A2,ATP2A3,ATP2B1,ATR,AURKA,BAIAP2L1,BCAR3,BCL2L11,BCL2L12,BCL6,BDNF,BMF,BRCA1,BTBD9,CACNA2D2,CAPN10,CAPZB,CASP8,CCL1,CCND3,CD226,CD63,CDH13,CDK1,CHN2,CHRNA3,CHRNB…	320
GO:0010604	positive regulation of macromolecule metabolic process	BP	6.6e-05	ACKR3,ACSL1,ACVR1,ACVR1B,ACVR1C,ADORA1,AGRN,AGTR1,AIFM1,AIMP2,AKAP13,AKAP8L,AKT2,ANAPC5,ANK2,ANK3,ANKRD49,ARF4,ARHGAP8,ARHGEF5,ARID1A,ARMCX3,ATAD2B,ATF6B,ATR,AURKA,BAG6,BCAR3,BCL2L11,BCL2L12,BCL6,BRCA1,BUB3,CALCOCO1,CAMTA1,CASP8,CCDC88A,CCL1,CCND3,CD63,CDC25B,CDH13,CDK1,CDK5RAP2,CDK7,CHRNA3,CHURC1,CIZ1,CKAP2,CKS2,CNN2,CNOT1,CPEB3,CREM,CRK,CRTC3,CRX,CTBP1,CTF1,CYCS,CYR61,DCN,DDIT3,DDX21,DERL1,DIRA…	299
GO:0010033	response to organic substance	BP	0.0001	ABCA2,ABCC8,ACADVL,ACKR3,ACSL1,ACVR1,ACVR1C,ADD1,ADH7,ADIPOR1,ADSS,AES,AGRN,AGTR1,AIFM1,AKAP13,AKT1S1,AKT2,ANK2,AQP3,ARID1A,ASNA1,ATF6B,ATP2B1,ATP6V0A1,ATP6V0D1,ATP6V1G2,BAG6,BAIAP2L1,BCL2L11,BRCA1,BSG,C19orf66,CALCOCO1,CAMK2G,CAPN10,CASP12,CASP8,CATSPERB,CCL1,CCND3,CD63,CD9,CDH13,CDIP1,CDK1,CDK7,CGN,CHRM3,CHRNA3,CHRNB1,CHRNB4,CNOT1,CORO1A,CPEB3,CRB2,CRHR1,CTH,CTNNA1,CXCR1,CYBA,CYLD,CYR61,DCN,DDI…	295
GO:0007155	cell adhesion	BP	3e-05	ACKR3,ACTG1,ACVR1,ADAM12,ADAM15,ADD1,ADGRE5,ADGRG1,ADGRL1,ADGRV1,AJAP1,ANK3,AOC3,ARGLU1,ARL2,ATP1B2,ATP2A2,BAIAP2L1,BCL2L11,BCL6,BSG,BTN3A1,CAPG,CAPZB,CASP8,CAST,CCND3,CD22,CD226,CD24,CD59,CD63,CD8B,CD9,CD93,CDH11,CDH13,CDH4,CDH8,CDHR2,CERCAM,CGN,CKAP5,CLDN12,CLDN14,CLIC1,CLSTN3,CNN2,CNTN5,CNTNAP4,COL17A1,COL19A1,CORO1A,CRK,CTNNA1,CTNND1,CYR61,CYTH1,DDR1,DMTN,DNAJB6,DNM2,DOCK2,DSC3,DUSP26,EEF1D,E…	193
GO:0022610	biological adhesion	BP	3.7e-05	ACKR3,ACTG1,ACVR1,ADAM12,ADAM15,ADD1,ADGRE5,ADGRG1,ADGRL1,ADGRV1,AJAP1,ANK3,AOC3,ARGLU1,ARL2,ATP1B2,ATP2A2,BAIAP2L1,BCL2L11,BCL6,BSG,BTN3A1,CAPG,CAPZB,CASP8,CAST,CCND3,CD22,CD226,CD24,CD59,CD63,CD8B,CD9,CD93,CDH11,CDH13,CDH4,CDH8,CDHR2,CERCAM,CGN,CKAP5,CLDN12,CLDN14,CLIC1,CLSTN3,CNN2,CNTN5,CNTNAP4,COL17A1,COL19A1,CORO1A,CRK,CTNNA1,CTNND1,CYR61,CYTH1,DDR1,DMTN,DNAJB6,DNM2,DOCK2,DSC3,DUSP26,EEF1D,E…	193
GO:0098609	cell-cell adhesion	BP	8.9e-05	ACTG1,ACVR1,ADD1,ADGRL1,ADGRV1,ANK3,ARGLU1,BAIAP2L1,BCL6,BSG,BTN3A1,CAPG,CAPZB,CASP8,CAST,CCND3,CD226,CD59,CD8B,CD93,CDH11,CDH13,CDH4,CDH8,CDHR2,CERCAM,CGN,CKAP5,CLDN12,CLDN14,CLIC1,CLSTN3,CNN2,COL19A1,CORO1A,CTNNA1,CTNND1,CYR61,DMTN,DNAJB6,DOCK2,DSC3,EEF1D,EIF4G1,EIF4G2,EPB41L1,EPCAM,EPHA7,EPN2,FGFRL1,FKBP1B,FLOT1,GAPVD1,GPA33,GPNMB,HIST1H3G,HLA-DMB,HLA-DPA1,HLA-DRB1,HSPA1A,IGF2,IL6ST,IQGAP1,ITG…	137
GO:0034330	cell junction organization	BP	0.00011	ACTG1,ANK2,ARL2,CD9,CDH11,CDH13,CDH8,COL17A1,CTNNA1,CTNND1,DMTN,ECT2,EPB41L3,FBF1,FLOT1,GNPAT,HIPK1,IKBKB,IQGAP1,LSR,MYADM,MYO1C,NECTIN1,PARD3,PARD6A,PHLDB2,PIP5K1A,PKP2,PKP4,PRKCI,PTK2,PTPRK,RAP1B,RAPGEF1,TAOK2,TGFBR1,TJP1,TLN2,UGT8,WNT4	40
GO:0006888	ER to Golgi vesicle-mediated transport	BP	9.8e-05	ANK2,ANK3,ARF4,ATL3,BCAP29,BET1,CD59,COG6,COG7,COPZ1,CTSZ,DYNC2LI1,DYNLL1,FOLR1,HYOU1,NSF,PPP6R3,PROS1,RAB29,RAB35,SAR1B,SEC13,SEC22A,SEC22B,SEC22C,SEC23B,SEC24C,SPAST,SPTB,STX5,VAPB,VTI1A	32
GO:0060043	regulation of cardiac muscle cell proliferation	BP	8e-05	CDK1,ERBB4,FGFR2,GATA6,MAPK14,RBPJ,TBX5,TGFBR1,TP73,WNT2,ZFPM2	11
GO:0060045	positive regulation of cardiac muscle cell proliferation	BP	3.6e-05	CDK1,ERBB4,FGFR2,GATA6,MAPK14,RBPJ,TBX5,WNT2,ZFPM2	9
GO:0048280	vesicle fusion with Golgi apparatus	BP	7.4e-05	BET1,SEC22A,SEC22B,SEC22C,STX5,VTI1A	6
GO:0030913	paranodal junction assembly	BP	9.8e-05	ANK2,CD9,EPB41L3,GNPAT,UGT8	5
GO:0005515	protein binding	MF	0.00011	ABCB9,ABCC8,ABCC9,ABLIM1,ACAA1,ACAA2,ACADM,ACKR3,ACSS1,ACTG1,ACVR1,ACVR1B,ACVR1C,ADAM12,ADAM15,ADD1,ADGRE5,ADGRG1,ADGRL1,ADGRV1,ADH7,ADIPOR1,ADORA1,AES,AFF4,AGRN,AGTR1,AHCYL2,AIFM1,AIMP2,AIPL1,AKAIN1,AKAP13,AKAP4,AKAP8L,AKT1S1,AKT2,ALKBH6,AMACR,ANAPC5,ANK2,ANK3,ANXA11,ANXA6,AOC3,AP1B1,AP1M1,APBB2,APOC2,ARF4,ARGLU1,ARHGAP31,ARHGAP4,ARHGAP8,ARHGEF1,ARHGEF10,ARHGEF3,ARHGEF5,ARID1A,ARL16,ARL2,ARL4A,A…	832
GO:0046914	transition metal ion binding	MF	0.00037	ABLIM1,AC254847.1,AC255093.1,ADH7,AGBL2,ALKBH6,ALOX15B,AOC3,BAZ1A,BRCA1,BRD1,CHURC1,CIZ1,CPA1,CPM,CRYZL1,CYLD,CYP2S1,CYP3A7-CYP3A51P,CYP4F8,DPEP1,DPYS,DTX2,DTX3,EARS2,EHMT1,ERAP2,ERI2,ESR1,ESRRA,EWSR1,FA2H,FHL1,FHL2,FTO,GATA4,GATA6,GATAD2B,GRIN2B,GTF2H2C_2,HDAC6,HEPH,ISCA2,ITGB1BP2,KDM1B,KDM2A,KDM4C,KDM5C,KIAA1456,KLKB1,L3MBTL2,LCN2,LIMA1,LIMCH1,LMO2,LOXL2,LPP,MARCH7,MATR3,MBD1,MDM2,ME1,MT1H,MTR,…	157
GO:0008270	zinc ion binding	MF	0.00031	ABLIM1,ADH7,AGBL2,BAZ1A,BRCA1,BRD1,CHURC1,CIZ1,CPA1,CPM,CRYZL1,CYLD,DPEP1,DPYS,DTX2,DTX3,EARS2,EHMT1,ERAP2,ERI2,ESR1,ESRRA,EWSR1,FHL1,FHL2,GATA4,GATA6,GATAD2B,GRIN2B,GTF2H2C_2,HDAC6,ITGB1BP2,KDM1B,KDM2A,KDM4C,KDM5C,L3MBTL2,LIMA1,LIMCH1,LMO2,LPP,MARCH7,MATR3,MBD1,MDM2,MT1H,MTR,MYCBP2,NAPEPLD,NBR1,NR1H3,NR2E1,NR4A1,NR5A1,NSMCE2,P2RX4,PAPLN,PCGF3,PDLIM7,PHF1,PHF20,PHF21B,PHRF1,PIAS2,PIAS3,PTPN1,RBAK…	133
GO:0050839	cell adhesion molecule binding	MF	1.6e-05	ADAM15,ADD1,ADGRL1,ANK3,ARGLU1,BAIAP2L1,BSG,CAPG,CAPZB,CAST,CD226,CD9,CDH13,CDHR2,CGN,CKAP5,CLIC1,CNN2,CTNNA1,CTNND1,CYR61,EEF1D,EIF4G1,EIF4G2,EPB41L1,EPCAM,EPN2,ERBIN,FBN1,FCER2,GAPVD1,GPNMB,HIST1H3G,HSPA1A,IQGAP1,ITGB1BP2,LIMA1,MARK2,NECTIN1,NRXN1,P2RX4,P4HB,PAK2,PCBP1,PDXDC1,PHLDB2,PICALM,PKP2,PPFIBP1,PSEN1,PTPN1,PTPN6,PTPRD,PTPRM,RPL14,RPL7A,SEPT9,SLC3A2,SLC9A3R2,STAT1,STX5,TJP1,TNKS1BP1,TNXB…	67
GO:0045296	cadherin binding	MF	9.4e-06	ADD1,ANK3,ARGLU1,BAIAP2L1,BSG,CAPG,CAPZB,CAST,CDH13,CGN,CKAP5,CLIC1,CNN2,CTNNA1,CTNND1,EEF1D,EIF4G1,EIF4G2,EPB41L1,EPCAM,EPN2,GAPVD1,HIST1H3G,HSPA1A,IQGAP1,LIMA1,MARK2,P2RX4,PAK2,PCBP1,PDXDC1,PHLDB2,PICALM,PKP2,PPFIBP1,PSEN1,PTPN1,PTPRM,RPL14,RPL7A,SEPT9,SLC3A2,SLC9A3R2,STAT1,STX5,TJP1,TNKS1BP1,TXNDC9,VAPB,VASN	50
GO:0098641	cadherin binding involved in cell-cell adhesion	MF	8.4e-05	ADD1,ARGLU1,BAIAP2L1,BSG,CAPG,CAPZB,CAST,CGN,CKAP5,CLIC1,CNN2,CTNNA1,CTNND1,EEF1D,EIF4G1,EIF4G2,EPB41L1,EPCAM,EPN2,GAPVD1,HIST1H3G,HSPA1A,IQGAP1,LIMA1,MARK2,PAK2,PCBP1,PDXDC1,PHLDB2,PICALM,PKP2,PPFIBP1,PTPN1,RPL14,RPL7A,SEPT9,SLC3A2,SLC9A3R2,STAT1,STX5,TJP1,TNKS1BP1,TXNDC9,VAPB,VASN	45
GO:0098632	protein binding involved in cell-cell adhesion	MF	0.00019	ADD1,ARGLU1,BAIAP2L1,BSG,CAPG,CAPZB,CAST,CGN,CKAP5,CLIC1,CNN2,CTNNA1,CTNND1,EEF1D,EIF4G1,EIF4G2,EPB41L1,EPCAM,EPN2,GAPVD1,HIST1H3G,HSPA1A,IQGAP1,LIMA1,MARK2,PAK2,PCBP1,PDXDC1,PHLDB2,PICALM,PKP2,PPFIBP1,PTPN1,RPL14,RPL7A,SEPT9,SLC3A2,SLC9A3R2,STAT1,STX5,TJP1,TNKS1BP1,TXNDC9,VAPB,VASN	45
GO:0098631	protein binding involved in cell adhesion	MF	0.00028	ADD1,ARGLU1,BAIAP2L1,BSG,CAPG,CAPZB,CAST,CGN,CKAP5,CLIC1,CNN2,CTNNA1,CTNND1,EEF1D,EIF4G1,EIF4G2,EPB41L1,EPCAM,EPN2,GAPVD1,HIST1H3G,HSPA1A,IQGAP1,LIMA1,MARK2,PAK2,PCBP1,PDXDC1,PHLDB2,PICALM,PKP2,PPFIBP1,PTPN1,RPL14,RPL7A,SEPT9,SLC3A2,SLC9A3R2,STAT1,STX5,TJP1,TNKS1BP1,TXNDC9,VAPB,VASN	45
GO:0035257	nuclear hormone receptor binding	MF	0.00098	BRCA1,CDK7,CNOT1,CRX,FHL2,FOXL2,GRIP1,KDM4C,MED24,NCOA7,NCOR1,NCOR2,NR4A1,PADI2,PIAS2,RERG,SMARCA4,SNW1,STAT1,TACC2,TCF7L2,TRIP4,ZNHIT3	23
GO:0005095	GTPase inhibitor activity	MF	7.8e-05	ARL2,GPS1,GPS2,IQGAP1,IQGAP2,SLIT2,TNK2	7
GO:0005622	intracellular	CC	5.1e-05	ABCA2,ABCB9,ABCC8,ABCC9,ABHD10,ABHD14A,ABLIM1,ABR,AC005480.1,ACAA1,ACAA2,ACADM,ACADVL,ACER3,ACKR3,ACOXL,ACRBP,ACSL1,ACSM2A,ACSM3,ACSM4,ACSS1,ACSS2,ACTG1,ADAM12,ADAM15,ADD1,ADGRG1,ADGRL1,ADGRV1,ADH7,ADORA1,ADSS,AES,AFF4,AGAP1,AGBL2,AGRN,AGTR1,AHCYL2,AIFM1,AIFM3,AIMP2,AIPL1,AKAIN1,AKAP13,AKAP4,AKAP8L,AKT1S1,AKT2,ALDH3B2,ALKBH6,ALOX15B,AMACR,AMD1,ANAPC5,ANK2,ANK3,ANKRD49,ANXA11,ANXA6,AOC3,AP1B1,AP1M…	1251
GO:0044422	organelle part	CC	2.2e-05	ABCA2,ABCB9,ABCC8,ABCC9,ABHD10,ABLIM1,ACAA1,ACAA2,ACADM,ACADVL,ACER3,ACOXL,ACRBP,ACSL1,ACSM2A,ACSM3,ACSM4,ACSS1,ACSS2,ACTG1,ADAM12,ADD1,ADGRV1,AFF4,AGBL2,AGRN,AIFM1,AIFM3,AKAP13,AKAP4,AKAP8L,AKT1S1,AKT2,AMACR,ANAPC5,ANK2,ANK3,ANXA11,ANXA6,AP1B1,AP1M1,AP3M2,ARGLU1,ARHGAP4,ARHGEF10,ARHGEF25,ARHGEF5,ARID1A,ARL2,ARL4A,ARL6,ARMCX3,ASCC1,ASNA1,ASPSCR1,ATF6B,ATL3,ATP10B,ATP11C,ATP2A2,ATP2A3,ATP5F1,ATP6V…	786
GO:0070161	anchoring junction	CC	5.9e-06	ACTG1,ADAM15,ADD1,ADGRE5,AJAP1,ANXA6,ARGLU1,ARHGAP31,BAIAP2L1,BSG,CAPG,CAPZB,CAST,CCND3,CD226,CD59,CD9,CDH13,CGN,CKAP5,CLIC1,CNN1,CNN2,CTNNA1,CTNND1,CYBA,CYFIP1,DNM2,DSC3,EEF1D,EIF4G1,EIF4G2,EPB41L1,EPB41L2,EPN2,FERMT1,FHL1,FHL2,FLOT1,FLT1,GAPVD1,GRK5,HIST1H3G,HSPA1A,HYOU1,IQGAP1,KAZN,LIMA1,LPP,MARK2,NECTIN1,NEXN,OPRM1,P4HB,PAK2,PARVB,PCBP1,PCBP2,PDLIM7,PDXDC1,PGM5,PHLDB2,PICALM,PIP5K1A,PKP2,PKP4…	96
GO:0005912	adherens junction	CC	1.1e-05	ACTG1,ADAM15,ADD1,ADGRE5,AJAP1,ANXA6,ARGLU1,ARHGAP31,BAIAP2L1,BSG,CAPG,CAPZB,CAST,CCND3,CD226,CD59,CD9,CDH13,CGN,CKAP5,CLIC1,CNN1,CNN2,CTNNA1,CTNND1,CYBA,CYFIP1,DNM2,EEF1D,EIF4G1,EIF4G2,EPB41L1,EPB41L2,EPN2,FERMT1,FHL1,FHL2,FLOT1,FLT1,GAPVD1,GRK5,HIST1H3G,HSPA1A,HYOU1,IQGAP1,LIMA1,LPP,MARK2,NECTIN1,NEXN,OPRM1,P4HB,PAK2,PARVB,PCBP1,PCBP2,PDLIM7,PDXDC1,PGM5,PHLDB2,PICALM,PIP5K1A,PKP2,PLAUR,PPFIBP1,…	93
GO:0012507	ER to Golgi transport vesicle membrane	CC	4.8e-05	CD59,FOLR1,HLA-B,HLA-C,HLA-DPA1,HLA-DRB1,SAR1B,SEC13,SEC22B,SEC23B,SEC24C,SEC31B,STX5,VTI1A	14
