# Supplementary material for: Aberrant Expression of Long Non-coding RNAs in Exosomes in Follicle Fluid From PCOS Patients
Source: Front Genet. 2021 Feb 17;11:608178. doi: 10.3389/fgene.2020.608178 (PMC7925891; doi:10.3389/fgene.2020.608178)
Supplement: Supplementary file 4 [file Table_4.XLSX]

## Sheet: Sheet1
PathwayID	PathwayName	Gene Name	Pvalue	Rich Factor
ko00440	Phosphonate and phosphinate metabolism	PCYT1A,PCYT2	0.140929	0.333
ko00790	Folate biosynthesis	FPGS,PTS,GGH	0.126301	0.25
ko00640	Propanoate metabolism	ACSS2,SUCLA2,HIBCH,ACADM,ACSS1,ECHDC1	0.069287	0.207
ko04330	Notch signaling pathway	SNW1,DTX2,DTX3,RBPJ,PSEN1,HDAC2,CTBP1,LFNG,NCOR2	0.0313337	0.205
ko05416	Viral myocarditis	ACTG1,HLA-C,EIF4G2,EIF4G1,HLA-DRB1,SGCA,CYCS,HLA-B,HLA-DPA1,CASP8,HLA-DMB	0.0232697	0.196
ko00650	Butanoate metabolism	HADH,ACSM3,ACSM4,ACSM2A,BDH1	0.114431	0.192
ko04612	Antigen processing and presentation	TAP1,RFXANK,LGMN,HLA-C,HLA-B,HLA-DRB1,KIR2DL3,HSPA1A,HLA-DPA1,HSP90AA1,CD8B,HLA-DMB,CANX	0.018954	0.188
ko03410	Base excision repair	SMUG1,POLD2,POLD4,LIG1,POLL,OGG1	0.0955051	0.188
ko04520	Adherens junction	TGFBR1,PARD3,ACTG1,CTNNA1,IGF1R,TCF7L2,IQGAP1,PTPRM,NECTIN1,CTNND1,PTPN1,TJP1,PTPN6	0.0208002	0.186
ko00071	Fatty acid degradation	HADH,ACADVL,ADH7,ACAA2,ACSL1,ECI2,ACAA1,ACADM	0.0613278	0.186
ko00410	beta-Alanine metabolism	DPYS,ALDH3B2,AOC3,HIBCH,ACADM	0.126768	0.185
ko01212	Fatty acid metabolism	HADH,ACADVL,ACSL1,ACAA2,ACAA1,ELOVL5,ELOVL2,ACADM	0.0805544	0.174
ko04115	p53 signaling pathway	RCHY1,TP73,CDK1,CCND3,CYCS,GADD45G,IGFBP3,ZMAT3,ATR,CASP8,MDM2	0.0483179	0.172
ko04920	Adipocytokine signaling pathway	ACSL1,ADIPOR1,PRKAG1,PRKAB1,RXRB,IKBKB,AKT2,IKBKG,PRKCQ,MAPK9	0.117759	0.147
ko05412	Arrhythmogenic right ventricular cardiomyopathy (ARVC)	SGCA,ACTG1,CACNB3,TCF7L2,ITGA7,PKP2,CACNA2D2,LMNA,CTNNA1,CACNA2D4	0.125269	0.145
ko05205	Proteoglycans in cancer	PTK2,ACTG1,PLAUR,MAPK14,RPS6,AKT2,FZD10,IQGAP1,DCN,ARHGEF1,PPP1R12B,PPP1R12C,IGF2,IGF1R,CD63,ERBB4,CAMK2G,HGF,MDM2,PTPN6,RRAS,ESR1,WNT2,SDC2,WNT4,ANK2,ANK3,WNT5B	0.0249454	0.141
ko04910	Insulin signaling pathway	PRKCI,EXOC7,PRKAB1,MKNK2,PPP1R3B,PHKB,IKBKB,RPS6,AKT2,PRKAG1,FLOT1,PRKAR1B,CRK,PTPN1,MAPK9,RAPGEF1,PHKG2,SHC1,PRKAR1A	0.0618544	0.14
ko04914	Progesterone-mediated oocyte maturation	MAD2L2,RPS6KA2,CDK1,MAD1L1,CDC25B,IGF1R,CPEB3,MAPK14,CDC25C,AKT2,HSP90AA1,MAPK9,ANAPC5	0.113788	0.138
ko04510	Focal adhesion	PTK2,ACTG1,TLN2,RAP1B,ITGA7,AKT2,RAPGEF1,CRK,IBSP,FLT1,TNXB,THBS3,PPP1R12B,PPP1R12C,PARVB,MAPK9,IGF1R,LAMA4,SHC1,MYL10,COL9A3,HGF,MYL12A,CCND3,VAV2,SPP1,PAK2	0.0386756	0.136
ko04010	MAPK signaling pathway	RASGRP2,MAP4K4,MKNK2,RAP1B,MAPK14,HSPA1A,IKBKG,CRK,BDNF,PPM1A,CACNB3,NTRK2,GADD45G,CACNA2D4,IKBKB,FGF12,MAPK9,TGFBR1,DDIT3,PPP5D1,CDC25B,NR4A1,CACNA2D2,DUSP16,FGFR2,RASA1,TAOK2,RRAS,RPS6KA2,ELK4,AKT2,MECOM,MAPT,PAK2	0.024412	0.135
ko04390	Hippo signaling pathway	PRKCI,TGFBR1,PARD3,ACTG1,WNT2,CCND3,PPP2CB,TCF7L2,WNT4,PARD6A,TP73,FZD10,WNT5B,SOX2,TEAD2,WTIP,CRB2,FRMD6,CTNNA1,YAP1	0.0754837	0.134
ko04142	Lysosome	ENTPD4,SLC11A2,LGMN,GBA,GNPTAB,AP1M1,CTSZ,AP3M2,ABCB9,CLN5,ABCA2,ATP6V0A1,CD63,ATP6V0D1,AP1B1,M6PR	0.102201	0.134
ko04722	Neurotrophin signaling pathway	IKBKB,RPS6KA2,MAPK9,SHC1,TP73,PSEN1,CAMK2G,RAP1B,NTRK2,MAPK14,AKT2,SH2B3,CRK,BDNF,IRAK1,RAPGEF1	0.102201	0.134
ko04919	Thyroid hormone signaling pathway	HDAC2,ACTG1,STAT1,ESR1,RCAN2,ATP1B2,AKT2,RXRB,WNT4,MED24,PLCD4,MDM2,GATA4,NCOR1	0.138286	0.131
ko05145	Toxoplasmosis	IKBKB,MAPK9,LAMA4,STAT1,IL10RB,HLA-DRB1,AKT2,CYCS,MAPK14,HSPA1A,CASP8,HLA-DPA1,IRAK1,HLA-DMB,IKBKG	0.142925	0.128
ko04141	Protein processing in endoplasmic reticulum	OS9,DDIT3,SEC23B,SKP1,DNAJB12,SEC13,HYOU1,CASP12,SEC31B,TRAM1,DERL1,HSPA1A,CANX,SEC24C,SAR1B,HSP90AA1,ATF6B,MAPK9,UGGT2,P4HB,SEC61A2	0.101934	0.127
ko04530	Tight junction	PRKCI,EPB41L1,EPB41L3,EPB41L2,ACTG1,CLDN14,CGN,PPP2CB,MYL10,PARD6A,RRAS,AKT2,PARD3,MYL12A,PRKCQ,TJP1,CTNNA1	0.132915	0.127
ko05202	Transcriptional misregulation in cancer	FLT1,ASPSCR1,DDIT3,HHEX,IL3,WHSC1,LMO2,IGF1R,RXRB,RUNX2,IGFBP3,PTK2,RUNX1T1,HIST1H3G,ELK4,HDAC2,MDM2,BCL6,EWSR1,NCOR1,PBX1	0.110571	0.126
ko05166	HTLV-I infection	HLA-C,HLA-B,RRAS,CRTC3,ATR,IKBKG,FZD10,HLA-DMB,CANX,LTBR,GPS2,TLN2,POLD2,POLD4,IKBKB,MYB,TGFBR1,BUB3,HLA-DRB1,ANAPC5,TBPL2,WNT2,CCND3,AKT2,WNT4,CREM,ELK4,HLA-DPA1,WNT5B,IL15RA,LCK	0.0837828	0.122
ko04144	Endocytosis	CAPZB,HLA-C,HLA-B,TGFBR1,HSPA1A,DNM2,FLT1,SMAP2,GRK6,GRK5,ZFYVE16,PARD6A,CXCR1,RNF103-CHMP3,RABEP1,PRKCI,IGF1R,CCDC53,ERBB4,RAB35,EPN2,AGAP1,CYTH1,MDM2,FGFR2,PARD3,PIP5K1A,NEDD4L,FOLR1,FOLR2	0.130675	0.116
